# Supplementary material for: A panel of 8-lncRNA predicts prognosis of breast cancer patients and migration of breast cancer cells
Source: PLoS One. 2021 Jun 4;16(6):e0249174. doi: 10.1371/journal.pone.0249174 (PMC8177463; doi:10.1371/journal.pone.0249174)
Supplement: S1 File — (XLSX) [file pone.0249174.s005.xlsx]

## Sheet: diff
gene	conMean	treatMean	logFC	pValue	fdr
LINC01614	0.201205	8.95993	5.47675	1.92219e-63	2.21052e-60
LINC01705	0.0230524	1.22822	5.7355	1.55441e-56	1.98619e-54
C6orf99	0.258286	1.56488	2.59901	1.55516e-55	1.43075e-53
LINC00922	0.024296	0.560436	4.52776	2.36752e-54	2.01678e-52
AC134312.5	0.0881405	0.844132	3.25959	8.78821e-51	5.46294e-49
LINC02544	0.445532	5.35518	3.58733	1.23457e-49	5.66142e-48
AL133215.2	0.175259	0.71125	2.02087	1.45997e-47	5.6914e-46
AL023803.2	0.0308862	0.342557	3.47131	4.79716e-46	1.67174e-44
AL121906.2	0.157804	0.876148	2.47304	3.74192e-45	1.19824e-43
AC112721.2	0.0638938	0.693805	3.44078	3.75103e-45	1.19824e-43
ATP2A1-AS1	0.313328	1.45546	2.21573	1.13102e-43	3.21153e-42
AC112721.1	0.0285189	0.371381	3.70291	3.21903e-43	8.41336e-42
AC099850.3	1.27953	8.36234	2.70829	3.85968e-42	9.54545e-41
LGALS8-AS1	0.0884381	0.462801	2.38765	1.39955e-40	3.00683e-39
AL096828.3	0.255024	1.04971	2.04129	1.9648e-40	4.10821e-39
AL359697.1	0.149113	1.02816	2.78559	7.22769e-40	1.43308e-38
LINC01929	0.0549043	0.667353	3.60346	1.02867e-39	2.00504e-38
AP001434.1	0.0211374	0.487085	4.52631	3.73429e-39	6.92651e-38
AC083967.1	0.0549526	1.60822	4.87113	3.73861e-38	6.13892e-37
AC138904.1	0.109989	0.625453	2.50755	5.31331e-38	8.37029e-37
AP000251.1	0.1648	0.917014	2.47623	8.81613e-38	1.36088e-36
AGAP1-IT1	0.168112	1.10271	2.71355	1.08801e-37	1.66828e-36
AC009005.1	0.475152	2.60701	2.45593	1.43408e-37	2.15581e-36
C2orf48	0.0390345	0.358465	3.19901	5.93684e-37	8.53421e-36
AC020663.2	0.219453	0.885031	2.01182	2.24511e-36	3.01974e-35
AC009093.1	0.184264	0.755426	2.03551	2.87004e-36	3.79373e-35
FOXD3-AS1	0.10108	2.22709	4.46159	9.67614e-35	1.18378e-33
AC105219.1	0.0507424	0.650736	3.68081	3.81491e-34	4.52283e-33
AC084864.1	0.13708	0.584317	2.09173	8.6091e-34	9.90046e-33
AL358075.2	0.224318	0.951816	2.08514	1.12126e-32	1.2051e-31
AC133644.2	0.114052	1.08701	3.25261	1.30528e-32	1.39635e-31
AL139412.1	0.139243	0.62434	2.16473	1.53643e-32	1.62847e-31
AL365356.5	0.0639024	0.355088	2.47424	2.0611e-32	2.17455e-31
C5orf66-AS1	0.0147127	0.936413	5.99201	4.50609e-32	4.64754e-31
AC131097.3	0.0614312	0.685466	3.48004	5.48085e-32	5.60265e-31
LINC01605	0.235769	0.966577	2.03551	7.64316e-32	7.71021e-31
AC010307.4	0.0190542	0.398867	4.38773	1.33415e-31	1.30023e-30
LINC00511	0.11204	0.788597	2.81528	3.1594e-31	2.95391e-30
U62317.1	0.489278	3.68047	2.91116	1.03571e-30	9.26904e-30
SMCR2	0.0581511	0.378889	2.7039	1.14048e-30	1.00889e-29
LINC02321	0.13623	0.676401	2.31183	1.92685e-29	1.56048e-28
AC010331.1	0.109794	0.462828	2.07567	4.24179e-29	3.35261e-28
AC025176.1	0.0654506	0.352894	2.43076	4.52795e-29	3.56654e-28
AL356417.2	0.189416	0.99378	2.39137	4.175e-28	3.07761e-27
AL021807.1	0.388506	1.83831	2.24237	1.33448e-27	9.47313e-27
LINC00460	0.0552201	0.39188	2.82715	1.38757e-27	9.78959e-27
AC013652.1	0.0538147	0.505067	3.2304	2.02118e-27	1.39601e-26
LINC01522	0.0527584	2.79821	5.72896	7.32871e-27	4.76159e-26
AC105118.1	0.0307811	0.44953	3.8683	9.92326e-27	6.41109e-26
AC124319.1	0.166533	0.785506	2.23781	5.40181e-26	3.2439e-25
AL022316.1	0.184029	0.955982	2.37705	1.50211e-25	8.68054e-25
AP005131.7	0.331886	1.35017	2.02438	2.79878e-25	1.59732e-24
HOXC-AS3	0.043939	0.449373	3.35434	3.97394e-24	2.13553e-23
MAFA-AS1	0.0192593	0.357392	4.21388	4.19565e-24	2.24418e-23
DSCAM-AS1	0.175521	9.65643	5.78177	8.75922e-24	4.61011e-23
AP005131.2	0.191522	0.82489	2.10669	1.12552e-23	5.87004e-23
HAGLROS	0.179699	0.915502	2.34898	1.43933e-23	7.4728e-23
AC044784.1	0.144947	14.4948	6.64387	3.88421e-23	1.98086e-22
AL928742.1	0.0584209	0.928731	3.9907	6.77505e-22	3.13533e-21
AC104564.4	0.0456305	0.441474	3.27426	6.70369e-21	2.91465e-20
EIPR1-IT1	0.0821891	0.339135	2.04484	1.0263e-20	4.42867e-20
U62317.4	0.104112	0.65979	2.66387	2.73054e-20	1.14603e-19
KCNH1-IT1	0.0273234	0.467025	4.09529	4.62688e-20	1.90714e-19
AP000696.1	0.0195475	0.389501	4.31657	5.51579e-19	2.13216e-18
LINC00940	0.127126	0.642954	2.33846	9.14092e-18	3.22951e-17
AL365436.2	0.0979257	0.445241	2.18483	9.98125e-18	3.51022e-17
LINC01842	0.0616829	0.599138	3.27995	1.45574e-17	5.05009e-17
LINC02489	0.0740724	0.874936	3.56217	1.99118e-17	6.8456e-17
AL645924.1	0.172095	0.77473	2.17049	3.13474e-17	1.06028e-16
LINC01117	0.388367	1.58217	2.02641	3.35793e-17	1.1341e-16
LINC00052	0.0644232	3.18026	5.62542	3.57028e-17	1.20405e-16
HOTAIR	0.499132	3.09674	2.63326	3.64545e-17	1.22761e-16
AC110619.1	0.32273	2.68369	3.05582	5.92158e-17	1.971e-16
AP005131.3	0.0884343	0.778749	3.13848	1.13055e-16	3.68832e-16
AC055854.1	0.348073	3.21503	3.20737	1.21235e-16	3.93843e-16
AC097059.1	0.169829	1.45169	3.09558	3.43856e-16	1.08042e-15
AL592494.3	0.0711405	0.448483	2.65631	7.84906e-16	2.40705e-15
LINC00536	0.0642158	0.344258	2.42249	1.04973e-14	3.00669e-14
AL033519.3	0.0564134	0.434024	2.94366	1.36482e-14	3.87542e-14
DSCR8	0.00604597	0.43937	6.18332	3.00638e-14	8.40178e-14
AC092801.1	0.0287159	0.615829	4.42261	9.06326e-14	2.46401e-13
GATA3-AS1	0.925966	5.10309	2.46234	1.88764e-13	5.01337e-13
LINC01644	0.084029	1.0515	3.64542	1.94596e-13	5.1623e-13
ST8SIA6-AS1	0.427543	3.41486	2.99769	3.28608e-13	8.53044e-13
AC124067.4	0.17443	0.746319	2.09715	3.65438e-13	9.45453e-13
AL031848.1	0.260165	1.06054	2.0273	7.90243e-13	2.00172e-12
MNX1-AS1	0.214799	1.45806	2.76299	3.28222e-12	7.98002e-12
AL391421.1	0.385283	2.86451	2.8943	3.45536e-12	8.38326e-12
AC120498.4	1.23948	6.08909	2.29649	5.71792e-12	1.36e-11
AC092071.1	0.113667	1.70154	3.90396	1.3082e-11	3.06089e-11
AL645608.6	0.119376	0.541551	2.18158	3.31447e-11	7.56279e-11
AC022196.1	0.0177267	0.567226	4.99993	3.8995e-11	8.83631e-11
AL355312.3	0.091177	0.446713	2.29261	5.29299e-11	1.18654e-10
AC083906.3	0.208793	1.20306	2.52656	1.34579e-10	2.94512e-10
LINC02130	0.0891093	0.395731	2.15087	1.81258e-10	3.92925e-10
AL161646.1	0.137827	1.17037	3.08604	3.4949e-10	7.38133e-10
LINC01224	0.0352693	0.482682	3.77459	6.0694e-10	1.26103e-09
SIRLNT	0.0328985	3.83834	6.86632	2.41271e-09	4.85923e-09
AP000439.2	0.682854	6.67656	3.28946	6.9209e-09	1.34785e-08
AL390294.1	0.440569	1.85924	2.07727	7.19731e-09	1.40049e-08
AC012213.4	0.0325555	0.806748	4.63115	7.94618e-09	1.53711e-08
Z82214.2	0.034345	0.486721	3.82492	1.31447e-08	2.49446e-08
MNX1-AS2	0.133492	0.64982	2.28329	2.00192e-08	3.78032e-08
AP005131.6	0.111838	0.451119	2.01209	2.32406e-08	4.36354e-08
LINC02593	0.305705	1.40252	2.19781	4.07732e-08	7.52031e-08
AL356311.1	0.492929	4.00534	3.02248	4.43989e-08	8.16286e-08
AC123023.1	0.056654	0.66753	3.55858	1.44785e-07	2.54591e-07
AC093904.4	0.0746823	0.460044	2.62293	1.48946e-07	2.61708e-07
BMPR1B-DT	0.131173	2.58221	4.29907	1.80646e-07	3.16681e-07
AF178030.1	0.117657	2.0246	4.10498	2.05011e-07	3.57217e-07
AL133387.1	0.222017	1.44073	2.69806	6.64266e-07	1.11519e-06
LNCAROD	0.0707076	0.413047	2.54637	6.7826e-07	1.13785e-06
U91319.1	0.0753155	0.350955	2.22027	7.04233e-07	1.18056e-06
CASC16	0.0350681	0.545922	3.96046	9.54148e-07	1.58336e-06
AC019117.1	0.0868241	0.462016	2.41177	1.11668e-06	1.84641e-06
AL023693.1	0.0986519	0.527927	2.41992	1.55854e-06	2.5568e-06
AC093904.2	0.080713	0.405782	2.32983	5.02053e-06	7.97459e-06
AC073283.2	0.0785997	0.48941	2.63845	8.04535e-06	1.25794e-05
AC084026.1	0.0577825	0.384327	2.73363	8.11012e-06	1.26635e-05
AC120498.10	0.16109	1.03572	2.68469	8.45262e-06	1.31804e-05
ELFN1-AS1	0.0491419	0.840934	4.09697	9.5854e-06	1.48862e-05
BCAR4	0.0128971	0.364319	4.82008	1.05947e-05	1.64156e-05
AL132708.1	0.0869821	0.437131	2.32928	1.09956e-05	1.70073e-05
LINC00578	0.33593	1.48896	2.14808	1.72036e-05	2.61869e-05
AC026355.1	0.15987	1.25875	2.97702	2.21355e-05	3.33409e-05
AC037198.2	2.7069	13.4495	2.31284	2.96333e-05	4.41143e-05
LINC01238	0.503321	3.62486	2.84838	3.29714e-05	4.88623e-05
KCCAT333	0.0447176	0.996354	4.47774	3.39382e-05	5.00692e-05
AC092920.1	0.0524209	0.372464	2.82889	4.46357e-05	6.52238e-05
LINC02224	0.225401	5.50512	4.61021	0.000112997	0.000159346
LINC01087	0.868262	3.8008	2.1301	0.000162613	0.000226261
AL023754.1	0.0348718	0.387511	3.47411	0.00016759	0.000232624
AC012213.1	0.0225414	0.357645	3.98788	0.000213846	0.000294166
AC061961.1	0.107071	2.1785	4.34669	0.000336069	0.000455754
AC006270.1	0.0646233	0.404048	2.6444	0.00043916	0.000591028
MAPT-IT1	0.0807971	0.390397	2.27256	0.000466187	0.000625938
AC018816.1	0.616707	5.69807	3.20782	0.000708336	0.000937923
LINC01351	0.0700997	0.5479	2.96643	0.00149924	0.00193179
AL356234.2	0.0731516	0.354025	2.27489	0.00545689	0.00664066
AC064799.2	0.051889	0.620953	3.58098	0.0100866	0.0119645
LINC01208	0.073119	0.69921	3.25741	0.0168433	0.0195358
AP005131.1	0.0547774	0.333362	2.60544	0.0257927	0.0295581
GACAT2	0.061876	0.673937	3.44516	0.0306528	0.0348155
