# Supplementary material for: A panel of 8-lncRNA predicts prognosis of breast cancer patients and migration of breast cancer cells
Source: PLoS One. 2021 Jun 4;16(6):e0249174. doi: 10.1371/journal.pone.0249174 (PMC8177463; doi:10.1371/journal.pone.0249174)
Supplement: S2 File — (XLSX) [file pone.0249174.s006.xlsx]

## Sheet: diff
gene	conMean	treatMean	logFC	pValue	fdr
TMEM220-AS1	0.95941	0.239639	-2.00129	1.11656e-63	2.21052e-60
MAGI2-AS3	3.9777	0.911518	-2.12559	4.38757e-63	3.3638e-60
LINC02202	1.51544	0.183592	-3.04516	1.15526e-62	6.64273e-60
AL445426.1	2.0346	0.164589	-3.6278	5.85209e-62	2.69196e-59
LINC02587	4.1519	0.345016	-3.58904	1.20285e-61	4.61093e-59
AC096921.2	1.53922	0.329508	-2.22381	5.40392e-60	1.55363e-57
AC104407.1	2.63953	0.242343	-3.44516	8.43433e-60	2.15544e-57
CARMN	2.05316	0.284048	-2.85364	6.57099e-59	1.51133e-56
RHOXF1-AS1	3.82714	0.457021	-3.06594	1.36339e-57	2.61317e-55
LINC00844	1.33581	0.230798	-2.53301	3.9345e-57	6.41179e-55
WDR86-AS1	2.79284	0.555393	-2.33015	4.1816e-57	6.41179e-55
AP001528.2	6.86924	0.857355	-3.00219	7.61192e-57	1.09421e-54
TRHDE-AS1	2.96058	0.0786022	-5.23517	6.58304e-56	7.42311e-54
LINC00968	1.87551	0.148319	-3.66051	1.48126e-55	1.43075e-53
HID1-AS1	1.02187	0.234383	-2.12427	1.55331e-55	1.43075e-53
AL356479.1	3.9853	0.602852	-2.72481	9.3536e-55	8.27434e-53
AC093110.1	2.68538	0.529094	-2.34353	2.86932e-53	2.27567e-51
AC254633.1	3.49106	0.71312	-2.29145	3.03555e-52	2.05346e-50
AL031316.1	12.0061	0.661397	-4.18211	5.36594e-52	3.52619e-50
SNHG26	1.63865	0.385037	-2.08944	1.80084e-51	1.15054e-49
LINC01140	1.23194	0.269506	-2.19254	1.05328e-50	6.21164e-49
AC036108.3	2.29903	0.412324	-2.47917	3.16434e-50	1.69255e-48
AC011247.1	7.32823	1.43873	-2.34867	8.88366e-50	4.16988e-48
AC097713.1	2.66969	0.17973	-3.89277	4.5251e-49	1.92736e-47
LINC01485	1.97464	0.15128	-3.70629	2.14763e-46	7.84057e-45
AC002546.1	6.24969	0.232747	-4.74695	2.35281e-46	8.32532e-45
EMX2OS	1.1298	0.250012	-2.176	1.93532e-43	5.17586e-42
ACTA2-AS1	5.94421	0.976618	-2.60562	5.40338e-42	1.3221e-40
AC092164.1	2.34549	0.508944	-2.20431	6.15245e-42	1.47402e-40
APCDD1L-DT	1.91743	0.390793	-2.29469	2.99682e-39	5.60382e-38
AC015712.4	1.31018	0.276035	-2.24684	4.42974e-39	8.15073e-38
AL121760.1	1.60739	0.382475	-2.07128	1.12466e-38	1.95964e-37
AL133467.1	1.22741	0.262451	-2.2255	2.47632e-38	4.15733e-37
AP003555.3	1.829	0.350659	-2.38291	3.12841e-32	3.27061e-31
AP005233.2	3.78666	0.889159	-2.09041	1.06538e-31	1.05167e-30
LINC01152	3.01649	0.720531	-2.06574	1.95214e-30	1.68794e-29
