# Supplementary material for: A panel of 8-lncRNA predicts prognosis of breast cancer patients and migration of breast cancer cells
Source: PLoS One. 2021 Jun 4;16(6):e0249174. doi: 10.1371/journal.pone.0249174 (PMC8177463; doi:10.1371/journal.pone.0249174)
Supplement: S3 File — (XLSX) [file pone.0249174.s007.xlsx]

## Sheet: risk
id	futime	fustat	riskScore	risk
TCGA-A7-A4SF	1.01096	0	3.05853	high
TCGA-3C-AALJ	3.36438	0	1.21717	high
TCGA-B6-A0X4	2.35616	1	3.82551	high
TCGA-A8-A07S	0.665753	0	1.31597	high
TCGA-A2-A04N	8.63836	0	0.802859	low
TCGA-EW-A1P8	0.654795	1	2.20438	high
TCGA-A8-A075	1.41918	0	0.132932	low
TCGA-BH-A2L8	0.460274	0	0.752182	low
TCGA-AO-A03L	6.69041	0	0.877039	low
TCGA-E9-A1RD	0.0547945	0	0.231099	low
TCGA-AC-A3TN	0.0931507	0	0.224207	low
TCGA-BH-A0E7	3.73425	0	1.55577	high
TCGA-B6-A0IK	1.56438	1	20.2285	high
TCGA-D8-A1X6	0.646575	0	1.12967	low
TCGA-AO-A0J4	0.805479	0	1.49011	high
TCGA-AN-A03X	0.0273973	0	0.881845	low
TCGA-OL-A5D7	3.87945	0	7.62639	high
TCGA-AR-A1AO	3.63014	0	0.942661	low
TCGA-Z7-A8R6	7.67123	0	0.644057	low
TCGA-AO-A1KP	6.88493	0	0.907743	low
TCGA-AC-A6IX	0.0356164	0	0.383913	low
TCGA-A2-A0YM	1.8137	0	2.47911	high
TCGA-E2-A14X	1.89589	0	2.13096	high
TCGA-E2-A15O	1.08493	0	0.824989	low
TCGA-GM-A4E0	4.80274	0	0.0523865	low
TCGA-A2-A0YC	1.76438	0	0.197083	low
TCGA-S3-AA12	0.709589	0	1.07322	low
TCGA-A8-A07W	0.832877	0	3.06959	high
TCGA-AO-A0JL	3.6137	0	2.46882	high
TCGA-GM-A3XN	4.49589	0	0.0639675	low
TCGA-BH-A0H9	3.41644	0	0.65614	low
TCGA-BH-A0HI	1.69863	0	0.266012	low
TCGA-A2-A0CL	5.00548	0	0.532118	low
TCGA-D8-A3Z5	1.20822	0	0.0716046	low
TCGA-AN-A04D	0.142466	0	2.72391	high
TCGA-A7-A0CD	0.468493	0	1.38092	high
TCGA-B6-A0IA	18.4082	0	2.0197	high
TCGA-A2-A25A	8.13151	0	0.0538978	low
TCGA-D8-A1XB	0.550685	0	0.59723	low
TCGA-BH-A8FZ	0.394521	0	0.424558	low
TCGA-BH-A0DV	3.76438	0	1.10627	low
TCGA-B6-A0WX	1.75068	1	4.70908	high
TCGA-BH-A0BL	3.67123	0	0.391089	low
TCGA-BH-A0HL	0.19726	0	1.66433	high
TCGA-BH-A0B3	3.29589	0	1.33294	high
TCGA-OL-A66J	4.54247	0	1.33564	high
TCGA-BH-A18I	0.60274	0	0.478077	low
TCGA-OL-A5RU	2.30411	0	0.78638	low
TCGA-B6-A0WZ	10.7973	0	0.0195714	low
TCGA-BH-A0H7	1.92329	0	1.51666	high
TCGA-E2-A14U	2.29589	0	0.252354	low
TCGA-LL-A740	0.375342	0	2.46441	high
TCGA-GM-A2DF	3.5589	0	6.39327	high
TCGA-C8-A12M	0	0	1.36762	high
TCGA-BH-A0EE	2.58356	0	3.9747	high
TCGA-BH-A0HA	2.34521	0	0.536882	low
TCGA-A2-A0CO	9.33973	0	0.734944	low
TCGA-E2-A576	1.58356	0	1.36549	high
TCGA-A2-A1FW	0.605479	0	1.69408	high
TCGA-E9-A5FK	0.0328767	0	0.322507	low
TCGA-AC-A8OP	0.145205	0	0.527885	low
TCGA-D8-A1Y3	0.342466	0	1.59078	high
TCGA-B6-A0RO	13.5041	0	0.775832	low
TCGA-A8-A09V	1.25205	0	0.461555	low
TCGA-AN-A0FJ	0.663014	0	2.30987	high
TCGA-D8-A1JU	0.290411	0	1.1719	low
TCGA-BH-A0BJ	1.80822	0	0.843144	low
TCGA-AO-A0JF	0.969863	0	0.627127	low
TCGA-A7-A0D9	0.438356	0	2.85792	high
TCGA-OL-A5S0	0.816438	0	1.84339	high
TCGA-BH-A0DS	0.213699	0	0.965936	low
TCGA-AR-A0TV	2.47945	0	2.03273	high
TCGA-A1-A0SQ	1.51781	0	0.0792881	low
TCGA-E9-A54X	0	0	0.960431	low
TCGA-A8-A08H	0	0	1.38051	high
TCGA-BH-A0C1	3.66849	0	0.158015	low
TCGA-AN-A0FT	0.50137	0	2.43088	high
TCGA-BH-A0C7	3.57534	0	1.97952	high
TCGA-B6-A0I6	2.71507	1	1.56216	high
TCGA-A2-A0SV	2.26027	1	27.4793	high
TCGA-AO-A0J8	0.758904	0	0.48971	low
TCGA-A2-A0EQ	5.62466	0	0.961194	low
TCGA-E2-A1B1	3.72877	0	1.01921	low
TCGA-A2-A0T6	0.942466	0	1.03537	low
TCGA-E2-A158	1.23288	0	5.68773	high
TCGA-OL-A6VQ	0.627397	0	0.365993	low
TCGA-A8-A0A9	1.08493	0	0.324212	low
TCGA-E2-A14N	3.69863	0	1.91442	high
TCGA-BH-A0BM	3.06027	0	0.200344	low
TCGA-EW-A1OY	1.62466	0	1.68581	high
TCGA-B6-A1KI	4.00822	0	0.996287	low
TCGA-EW-A1PC	0.512329	0	2.98574	high
TCGA-A2-A04Q	5.96986	0	2.04828	high
TCGA-D8-A73X	1.00822	0	0.469514	low
TCGA-D8-A1JE	0.156164	0	0.138481	low
TCGA-S3-A6ZG	0.567123	0	0.651539	low
TCGA-EW-A1P7	1.73973	0	0.839745	low
TCGA-AO-A12D	5.33699	0	2.45501	high
TCGA-AO-A0J5	2.0137	0	1.02803	low
TCGA-AC-A4ZE	0.416438	0	0.625844	low
TCGA-E2-A1II	2.32877	0	2.83394	high
TCGA-A8-A0AB	1.41918	0	1.00841	low
TCGA-A8-A07P	0.915068	0	1.13812	low
TCGA-AN-A0FZ	0.0273973	0	2.01402	high
TCGA-D8-A1JJ	0.750685	0	1.60137	high
TCGA-D8-A1JH	0.778082	0	0.911498	low
TCGA-A8-A076	4.49863	0	0.978477	low
TCGA-EW-A1IW	0.690411	0	1.45238	high
TCGA-AO-A03P	7.05753	0	1.03209	low
TCGA-A2-A0EM	7.55616	0	1.43332	high
TCGA-E2-A1AZ	5.38356	0	1.31046	high
TCGA-C8-A26X	0.030137	0	1.65242	high
TCGA-C8-A8HQ	0.0246575	0	0.851171	low
TCGA-BH-A0BD	1.51781	0	0.837291	low
TCGA-C8-A3M7	0.00273973	0	0.36886	low
TCGA-BH-A0H0	1.26301	0	2.14306	high
TCGA-BH-A0DO	1.43836	0	0.190788	low
TCGA-OL-A5RZ	0.857534	0	3.02093	high
TCGA-BH-A0B0	3.91233	0	0.594669	low
TCGA-A1-A0SN	3.27671	0	1.85562	high
TCGA-A2-A0ET	2.21096	0	3.35959	high
TCGA-BH-A0EI	2.03562	0	0.799213	low
TCGA-A2-A0EU	2.00822	0	1.82251	high
TCGA-E2-A1L9	1.06301	0	0.527377	low
TCGA-A8-A07G	1.58082	0	1.00047	low
TCGA-E2-A10E	1.14521	0	0.470316	low
TCGA-AC-A2FE	2.16712	0	0.174849	low
TCGA-A7-A0DC	0.747945	0	0.830347	low
TCGA-A7-A13F	0.536986	0	0.642997	low
TCGA-AO-A1KS	0.0438356	0	0.421351	low
TCGA-E2-A1IK	1.42192	0	2.01249	high
TCGA-E9-A1RE	0.128767	0	2.10086	high
TCGA-AR-A1AQ	3.58904	0	2.21833	high
TCGA-C8-A8HP	0.0219178	0	6.19746	high
TCGA-E9-A5UO	0.0191781	0	0.429388	low
TCGA-A2-A0EP	8.27671	0	0.830891	low
TCGA-A8-A06T	3.42192	0	2.93007	high
TCGA-EW-A1IX	2.96438	0	0.577261	low
TCGA-A2-A3XT	6.13151	0	1.84366	high
TCGA-A2-A1G6	0.361644	0	0.0010855	low
TCGA-A7-A0DA	1.02192	0	0.669117	low
TCGA-D8-A1JG	0.512329	0	2.38626	high
TCGA-E9-A3X8	0.0630137	0	0.283067	low
TCGA-A8-A06U	2.41918	1	1.12649	low
TCGA-A2-A4RW	0.608219	0	0.653525	low
TCGA-AC-A2FO	4.22466	0	0.725247	low
TCGA-BH-A0C0	3.47945	0	3.96382	high
TCGA-EW-A2FW	0.523288	0	1.47389	high
TCGA-D8-A1XG	0.205479	0	1.03806	low
TCGA-AO-A0J9	3.4411	0	0.41651	low
TCGA-BH-A0BG	2.07123	0	1.96069	high
TCGA-D8-A143	0.471233	0	3.41372	high
TCGA-E9-A248	0.060274	0	2.69716	high
TCGA-D8-A142	0.167123	0	0.998896	low
TCGA-A7-A4SC	0.589041	0	0.409587	low
TCGA-E2-A1IH	1.80274	0	1.33895	high
TCGA-B6-A0X5	5.74521	1	1.51595	high
TCGA-E2-A152	1.61096	0	1.99759	high
TCGA-E9-A22H	0	0	0.439609	low
TCGA-E2-A15A	1.37534	0	1.24305	high
TCGA-LL-A6FP	0.964384	0	3.66331	high
TCGA-A2-A04T	5.34247	0	1.51421	high
TCGA-A2-A0YJ	0.893151	0	3.06361	high
TCGA-A8-A0A1	1	0	0.422108	low
TCGA-A8-A06P	1.08493	0	1.03413	low
TCGA-E2-A159	1.41096	0	3.71597	high
TCGA-D8-A27V	0.2	0	1.12805	low
TCGA-AC-A2FM	2.16986	1	3.57361	high
TCGA-E9-A1R6	0.230137	0	0.962128	low
TCGA-BH-A0BZ	4.08767	0	1.46136	high
TCGA-EW-A1PG	2.4	0	0.813559	low
TCGA-AC-A3QP	0.783562	0	0.645086	low
TCGA-E9-A295	0.060274	0	0.926103	low
TCGA-E9-A54Y	0.0191781	0	1.74897	high
TCGA-E2-A1LH	7.87945	0	1.67229	high
TCGA-AN-A0FS	0.523288	0	1.00097	low
TCGA-A2-A0D0	1.76164	0	3.29963	high
TCGA-AN-A0FX	0.0273973	0	1.51486	high
TCGA-A2-A0CQ	6.55616	0	0.315358	low
TCGA-OL-A5RX	1.40548	0	0.0341765	low
TCGA-B6-A0IB	10.7973	1	1.31456	high
TCGA-A2-A0SU	3.70411	0	1.06173	low
TCGA-AO-A12A	7.54795	0	0.0947053	low
TCGA-EW-A1OV	1.43288	0	2.77071	high
TCGA-A7-A3IY	0.413699	0	0.803934	low
TCGA-AO-A0J7	0.715068	0	0.323184	low
TCGA-A2-A0T2	0.69863	1	2.08492	high
TCGA-AC-A2BK	3.21096	0	1.92677	high
TCGA-B6-A0IE	5.46027	1	0.616439	low
TCGA-A7-A3J1	0.205479	0	0.330077	low
TCGA-AN-A0AR	0.0273973	0	3.78464	high
TCGA-A2-A0CP	6.83562	0	1.03331	low
TCGA-BH-A0E1	1.30685	0	0.604208	low
TCGA-E2-A153	1.60548	0	0.345247	low
TCGA-A2-A0EV	1.49315	0	1.46125	high
TCGA-AC-A2QJ	0.189041	0	1.84687	high
TCGA-AO-A03N	4.50685	0	1.86416	high
TCGA-E9-A1R7	0.0931507	0	2.92028	high
TCGA-BH-A0BA	3.10137	0	0.897918	low
TCGA-A2-A4S3	0.284932	0	1.69067	high
TCGA-AN-A0FN	0.59726	0	0.600586	low
TCGA-A2-A0D1	2.15342	0	3.63078	high
TCGA-A2-A0CT	5.25479	0	1.94512	high
TCGA-W8-A86G	0.441096	0	0.491442	low
TCGA-E9-A1R3	0.175342	0	1.13137	low
TCGA-BH-A0BC	2.66849	0	0.656043	low
TCGA-AQ-A54N	0.213699	0	0.768402	low
TCGA-AR-A0U2	6.98904	1	2.58105	high
TCGA-C8-A273	0.0164384	0	0.687267	low
TCGA-A7-A4SB	0.547945	0	1.10098	low
TCGA-D8-A1JT	0.336986	0	1.0545	low
TCGA-AC-A2FG	3.08219	0	0.441063	low
TCGA-A2-A04P	1.50137	1	1.41408	high
TCGA-E2-A150	1.61918	0	1.30081	high
TCGA-AR-A1AL	4.06849	0	0.281233	low
TCGA-A8-A06X	2.58356	1	1.64346	high
TCGA-A8-A07J	1	0	0.636054	low
TCGA-BH-A0DX	3.95068	0	1.2421	high
TCGA-A2-A0EW	2.10959	0	0.323417	low
TCGA-A2-A04V	5.26027	1	1.37194	high
TCGA-OL-A66N	1.13151	0	1.44624	high
TCGA-A8-A06N	0	0	1.92953	high
TCGA-D8-A27T	0.372603	0	0.879019	low
TCGA-BH-A0HK	0.487671	0	2.01771	high
TCGA-C8-A12U	0	0	10.3213	high
TCGA-AO-A1KR	5.86575	0	3.45406	high
TCGA-S3-AA11	0.463014	0	0.497088	low
TCGA-E2-A570	1.50411	0	0.0927318	low
TCGA-AN-A0AK	0.613699	0	2.37005	high
TCGA-B6-A0I1	6.46849	1	10.0839	high
TCGA-AR-A1AN	3.64384	0	0.978412	low
TCGA-A2-A0CR	8.09589	0	0.0834199	low
TCGA-E2-A1IO	1.36438	0	0.688776	low
TCGA-EW-A2FV	0.654795	0	0.431158	low
TCGA-BH-A0DG	1.95342	0	0.561794	low
TCGA-BH-A0DI	1.84384	0	1.56242	high
TCGA-A8-A09Z	0	0	1.94259	high
TCGA-C8-A12W	0.0191781	0	1.36863	high
TCGA-BH-A0HP	1.13425	0	0.23727	low
TCGA-A8-A07U	0.830137	0	3.07198	high
TCGA-E2-A1L7	1.73425	0	1.17972	low
TCGA-A2-A0CW	4.79452	0	1.75198	high
TCGA-BH-A6R9	0.438356	0	0.562499	low
TCGA-AN-A0FV	0.0273973	0	2.5251	high
TCGA-C8-A12O	0	0	0.67531	low
TCGA-A8-A09D	1.08493	0	1.826	high
TCGA-E2-A1B4	2.49589	0	0.635953	low
TCGA-A2-A4S1	1	0	1.51469	high
TCGA-D8-A1XV	0.40274	0	1.62454	high
TCGA-LL-A7SZ	0.465753	0	0.336482	low
TCGA-A2-A0YF	0.791781	0	0.918677	low
TCGA-BH-A0DL	4.01918	0	5.99474	high
TCGA-LL-A50Y	0.575342	0	0.939878	low
TCGA-A1-A0SH	3.93699	0	0.728142	low
TCGA-AC-A2QI	0.0767123	0	0.981672	low
TCGA-5L-AAT1	4.03014	0	1.03959	low
TCGA-A7-A26E	1.15342	0	0.174583	low
TCGA-AN-A03Y	0.0273973	0	2.10032	high
TCGA-A2-A0YT	1.98082	1	1.97196	high
TCGA-A2-A0T3	1.24932	0	2.44875	high
TCGA-LL-A5YO	0.265753	0	5.87404	high
TCGA-BH-A0DQ	0.268493	0	0.576081	low
TCGA-PE-A5DD	5.35068	0	0.258143	low
TCGA-A2-A259	3.52329	0	1.06808	low
TCGA-E2-A1IU	0.347945	0	0.719128	low
TCGA-A2-A4RY	0.734247	0	0.000979973	low
TCGA-EW-A423	0.846575	0	2.83709	high
TCGA-BH-A0DP	1.30411	0	0.441428	low
TCGA-A2-A0D2	2.08493	0	2.01346	high
TCGA-D8-A73U	1.34795	0	0.20269	low
TCGA-A2-A0CX	3.56986	0	2.06481	high
TCGA-E9-A1RH	0.0383562	0	2.15747	high
TCGA-BH-A8G0	0.545205	0	0.0660438	low
TCGA-A8-A091	1.58904	0	1.71873	high
TCGA-E2-A10A	0.964384	0	1.332	high
TCGA-A2-A0CV	5.12329	0	0.802975	low
TCGA-AQ-A1H2	0.630137	0	0.752422	low
TCGA-AN-A04A	0.246575	0	1.41231	high
TCGA-A8-A06R	1.49863	0	1.55543	high
TCGA-E2-A3DX	0.594521	0	0.664521	low
TCGA-B6-A0RU	19.3616	0	1.33601	high
TCGA-BH-A0H6	2.04658	0	1.68158	high
TCGA-A8-A09Q	2.08493	0	3.53907	high
TCGA-D8-A1J9	0.679452	0	2.0175	high
TCGA-A2-A0EX	1.50685	0	1.22759	high
TCGA-A8-A083	0	0	1.79645	high
TCGA-A8-A09E	2.58356	0	2.01619	high
TCGA-BH-A1EN	5.8274	1	3.07761	high
TCGA-GM-A3NW	8.16986	0	1.20185	low
TCGA-A1-A0SO	2.33425	0	9.43746	high
TCGA-A2-A1FZ	1.12329	0	13.5674	high
TCGA-A8-A08C	1.66575	0	1.82622	high
TCGA-A7-A13G	0.569863	0	0.106166	low
TCGA-LD-A9QF	0.728767	0	1.12364	low
TCGA-GM-A2D9	4.96438	1	1.23885	high
TCGA-OL-A5DA	3.71781	0	0.644662	low
TCGA-HN-A2OB	5.06575	0	0.179742	low
TCGA-AO-A0J2	1.60274	0	1.59171	high
TCGA-AC-A62Y	0.150685	0	0.885404	low
TCGA-LL-A5YM	0.391781	0	1.91413	high
TCGA-AC-A3HN	0.0575342	0	0.49818	low
TCGA-C8-A26W	0.0191781	0	0.56905	low
TCGA-A7-A0CJ	0.517808	0	1.71725	high
TCGA-S3-AA17	0.326027	0	0.319663	low
TCGA-C8-A12Z	0.0328767	0	4.3303	high
TCGA-AQ-A04H	1.20274	0	1.32248	high
TCGA-E2-A14Z	1.41918	0	1.1841	low
TCGA-BH-A0HW	4.27671	0	1.83483	high
TCGA-AO-A0J3	0.827397	0	1.29811	high
TCGA-3C-AALI	10.4137	0	3.74736	high
TCGA-E2-A1LA	1.26849	0	1.02194	low
TCGA-A7-A0CE	0.69589	0	2.14196	high
TCGA-E2-A15T	0.731507	0	0.642424	low
TCGA-E2-A1L8	2.78082	0	0.526517	low
TCGA-C8-A133	0	0	0.0360786	low
TCGA-D8-A1JI	0.0575342	0	0.56439	low
TCGA-A7-A3RF	0.147945	0	0.881516	low
TCGA-S3-A6ZF	0.580822	0	1.68091	high
TCGA-A7-A4SD	0.460274	0	1.94159	high
TCGA-A8-A090	0	0	1.12754	low
TCGA-A8-A07L	1.41918	0	2.2882	high
TCGA-C8-A26V	0.0246575	0	1.15878	low
TCGA-A8-A07B	2.75068	0	1.54075	high
TCGA-BH-A0AW	1.70411	0	6.09443	high
TCGA-EW-A2FR	3.06849	0	1.57403	high
TCGA-D8-A27M	0.39726	0	1.5559	high
TCGA-A8-A094	0	0	1.47932	high
TCGA-BH-A18U	4.28219	1	19.5993	high
TCGA-E2-A14O	3.2137	0	4.29494	high
TCGA-EW-A1J3	0.690411	0	0.738961	low
TCGA-BH-A0BQ	2.26575	0	0.525026	low
TCGA-A2-A0CZ	3.66849	0	0.541097	low
TCGA-AN-A0FF	0.471233	0	0.497254	low
TCGA-E9-A249	0.0794521	0	0.0442866	low
TCGA-A2-A0YG	1.10685	0	7.33684	high
TCGA-E9-A1R5	0.115068	0	1.2232	high
TCGA-E2-A1B5	2.12055	0	1.16071	low
TCGA-D8-A1XT	0.528767	0	1.88257	high
TCGA-A2-A0CS	6.29589	0	0.959164	low
TCGA-AR-A1AJ	4.39726	0	2.27724	high
TCGA-AC-A8OQ	0.0931507	0	2.32031	high
TCGA-E2-A56Z	0.6	0	2.37659	high
TCGA-A2-A04Y	2.09315	0	0.145389	low
TCGA-E9-A22D	0	0	1.394	high
TCGA-E9-A1RF	0.10411	0	0.421995	low
TCGA-C8-A275	0.00273973	0	2.58319	high
TCGA-A8-A082	1.50411	0	2.1929	high
TCGA-AN-A0AS	0.0273973	0	1.48586	high
TCGA-C8-A26Y	0.0356164	0	2.16242	high
TCGA-GI-A2C9	1.94795	0	2.32373	high
TCGA-EW-A1PB	1.66575	0	3.69201	high
TCGA-A8-A08T	7.75342	0	1.65941	high
TCGA-E2-A154	0.890411	0	0.0211297	low
TCGA-XX-A89A	0.761644	0	0.535725	low
TCGA-B6-A0IJ	14.7479	0	3.34812	high
TCGA-D8-A1XZ	0.331507	0	1.18659	low
TCGA-A2-A25B	0.706849	0	0.607969	low
TCGA-A7-A4SE	1.01644	0	0.257733	low
TCGA-A2-A0ES	2.74247	0	0.102438	low
TCGA-OL-A66L	2.58904	0	0.146426	low
TCGA-E9-A243	0.117808	0	2.09699	high
TCGA-A2-A04U	1.83836	0	4.36616	high
TCGA-A2-A0SY	3.16164	0	0.858183	low
TCGA-BH-A0E9	3.84932	0	0.0146242	low
TCGA-V7-A7HQ	4.35616	0	0.492657	low
TCGA-D8-A1XL	0.873973	0	0.842362	low
TCGA-B6-A0RN	14.4137	0	0.645354	low
TCGA-BH-A0EA	2.71507	1	0.336077	low
TCGA-GM-A5PV	1.12877	0	1.17438	low
TCGA-C8-A27A	1.01644	0	2.20581	high
TCGA-A8-A08X	2.83288	0	3.64587	high
TCGA-S3-AA10	0.660274	0	2.02688	high
TCGA-BH-A0AY	2.12877	0	0.525019	low
TCGA-B6-A0IG	12.2082	1	1.43708	high
TCGA-D8-A27L	0.345205	0	0.559085	low
TCGA-A7-A5ZW	0.367123	0	0.486995	low
TCGA-AR-A0TU	0.986301	0	6.1796	high
TCGA-EW-A1OW	1.27123	0	0.944899	low
TCGA-A2-A3KD	2.20274	0	0.257491	low
TCGA-A2-A3XZ	2.66575	0	1.86517	high
TCGA-A8-A0A4	1.08493	0	0.281841	low
TCGA-A8-A0AD	3.16986	0	0.14152	low
TCGA-AO-A12F	4.03014	0	1.96763	high
TCGA-OL-A66O	0.60274	0	0.605627	low
TCGA-AO-A0JG	1.23014	0	0.676013	low
TCGA-GM-A5PX	1.50959	0	0.549091	low
TCGA-B6-A0IP	9.24384	0	1.55469	high
TCGA-E2-A1IE	2.69315	0	1.15836	low
TCGA-B6-A0I5	12.4658	0	0.289782	low
TCGA-D8-A1X8	0.745205	0	0.407129	low
TCGA-AQ-A1H3	0.443836	0	0.113131	low
TCGA-AO-A0J6	2.12329	0	11.5523	high
TCGA-AO-A126	7.80822	0	0.446273	low
TCGA-GM-A2DO	4.44658	0	1.72234	high
TCGA-E2-A573	1.85479	0	3.00221	high
TCGA-OL-A5D6	1.05479	0	1.40371	high
TCGA-A8-A096	0	0	0.4715	low
TCGA-E9-A245	0.0712329	0	1.68908	high
TCGA-OL-A5RV	2.00822	0	0.0120695	low
TCGA-AO-A03U	4.91233	1	2.09291	high
TCGA-A8-A08P	2.58356	0	1.33096	high
TCGA-C8-A12X	0	0	2.69655	high
TCGA-E9-A1RG	0.0958904	0	0.465261	low
TCGA-EW-A1IY	0.706849	0	0.731942	low
TCGA-C8-A12K	0	0	1.91491	high
TCGA-D8-A1J8	0.70137	0	1.43681	high
TCGA-E2-A15L	0.906849	0	0.597304	low
TCGA-E9-A5FL	0.0219178	0	1.46763	high
TCGA-A2-A3XS	2.8274	1	4.8371	high
TCGA-E2-A10C	2.33973	0	3.31745	high
TCGA-E2-A1LI	7.53425	0	0.795026	low
TCGA-BH-A0BO	2.9726	0	0.98062	low
TCGA-AR-A0TQ	4.10959	0	0.989704	low
TCGA-D8-A1JL	0.726027	0	3.04301	high
TCGA-BH-A18F	0.734247	0	0.447144	low
TCGA-BH-A0HQ	3.07123	0	0.621824	low
TCGA-E2-A1IJ	1.9863	0	0.707409	low
TCGA-D8-A1XK	0.893151	0	2.10919	high
TCGA-HN-A2NL	0.216438	0	9.02096	high
TCGA-A2-A0YI	0.980822	0	0.523304	low
TCGA-E2-A15C	1.36164	0	0.840377	low
TCGA-A8-A084	1.25479	0	0.208636	low
TCGA-E2-A15J	1.27123	0	1.0553	low
TCGA-D8-A13Y	0.723288	0	4.31791	high
TCGA-AN-A0AL	0.542466	0	3.65153	high
TCGA-B6-A1KC	3.63288	0	1.6724	high
TCGA-A8-A079	0.750685	0	0.786562	low
TCGA-A2-A3XU	2.49863	1	9.31944	high
TCGA-A2-A0D4	1.3589	0	1.8611	high
TCGA-D8-A1XQ	0.484932	0	2.40998	high
TCGA-A2-A1G1	1.01644	0	2.19911	high
TCGA-A2-A0YK	0.915068	0	0.166277	low
TCGA-E2-A1BC	0.813699	0	0.521612	low
TCGA-A8-A0A6	1.75342	0	1.1427	low
TCGA-AO-A129	8.00822	0	1.85843	high
TCGA-OL-A5RY	1.17534	0	3.34183	high
TCGA-E2-A1IG	2.06849	0	1.22356	high
TCGA-D8-A1JD	0.747945	0	0.784231	low
TCGA-A7-A4SA	0.660274	0	0.651516	low
TCGA-D8-A27R	0.0794521	0	1.16396	low
TCGA-AN-A0FK	0.583562	0	2.53315	high
TCGA-B6-A0WT	14.7836	0	1.45199	high
TCGA-E2-A1LL	2.77808	0	1.51272	high
TCGA-B6-A0RH	15.7507	0	1.36764	high
TCGA-E2-A15I	1.12603	0	0.504243	low
TCGA-AO-A03V	2.4274	0	1.0483	low
TCGA-A7-A0CG	0.457534	0	0.554783	low
TCGA-A2-A0T4	1.08219	0	1.02716	low
TCGA-A1-A0SF	4.00822	0	0.346682	low
TCGA-GM-A2DN	6.44384	0	0.136373	low
TCGA-S3-AA15	0.572603	0	0.806967	low
TCGA-E9-A1RI	0.131507	0	0.653064	low
TCGA-A2-A3XY	2.15342	0	2.03259	high
TCGA-E2-A15K	0.0931507	0	0.704729	low
TCGA-BH-A42V	0.745205	0	0.631597	low
TCGA-B6-A1KN	9.12329	0	1.58084	high
TCGA-A2-A3XV	1.1726	0	5.56082	high
TCGA-E2-A572	2.27671	0	0.763395	low
TCGA-C8-A1HJ	0.0136986	0	2.22989	high
TCGA-E2-A15S	0.750685	0	3.26518	high
TCGA-A8-A08O	2.58356	0	0.881004	low
TCGA-C8-A274	0.00273973	0	0.517161	low
TCGA-A8-A097	1	0	1.23465	high
TCGA-A8-A08S	1.58904	0	1.74463	high
TCGA-BH-A0BW	0.972603	0	2.14982	high
TCGA-BH-A5IZ	0.268493	0	2.21739	high
TCGA-AO-A12B	6.46301	0	0.842869	low
TCGA-A2-A25F	0.312329	0	1.74478	high
TCGA-LQ-A4E4	1.32603	0	2.16471	high
TCGA-C8-A1HL	0.00547945	0	1.46539	high
TCGA-D8-A27H	0.0520548	0	2.00948	high
TCGA-EW-A1P5	1	0	0.873677	low
TCGA-BH-A0BR	4.47397	0	2.15971	high
TCGA-C8-A12Y	0	0	0.400454	low
TCGA-E2-A1IF	2.61918	0	0.463629	low
TCGA-C8-A8HR	0.0273973	0	0.257957	low
TCGA-GM-A2DH	3.52329	0	2.51728	high
TCGA-EW-A1PF	0.383562	0	0.820284	low
TCGA-B6-A0RG	5.70411	0	1.29814	high
TCGA-A2-A0CU	0.432877	1	1.45275	high
TCGA-C8-A1HI	0	0	0.967222	low
TCGA-E9-A1RB	0.0575342	0	0.571148	low
TCGA-E2-A10B	2.04932	0	0.459322	low
TCGA-EW-A1PE	0.293151	0	0.0444727	low
TCGA-A2-A3KC	0.994521	0	0.27272	low
TCGA-A2-A25D	0.665753	0	1.16769	low
TCGA-E9-A1NH	0	0	0.793105	low
TCGA-AN-A04C	0.147945	0	34.0185	high
TCGA-B6-A0IQ	10.6082	0	1.52793	high
TCGA-AN-A0FD	0.536986	0	1.19226	low
TCGA-C8-A132	0.0356164	0	1.59795	high
TCGA-A8-A08R	0.0821918	0	1.06849	low
TCGA-AC-A8OR	0.109589	0	1.77718	high
TCGA-EW-A1P6	0.854795	0	1.43245	high
TCGA-B6-A0RT	7.45479	0	1.56052	high
TCGA-A8-A06Y	2.16712	0	2.69001	high
TCGA-D8-A1XA	0.750685	0	1.82865	high
TCGA-A2-A0EY	1.32877	0	1.95387	high
TCGA-BH-A0AZ	2.37534	0	3.40508	high
TCGA-EW-A1J5	0.621918	0	0.730798	low
TCGA-A7-A6VY	0.342466	0	2.31776	high
TCGA-BH-A0BF	2.14247	0	0.75998	low
TCGA-A7-A13E	0.786301	0	3.87997	high
TCGA-AN-A0AJ	0.668493	0	2.66287	high
TCGA-A8-A07O	0.832877	0	2.81574	high
TCGA-D8-A1XJ	0.964384	0	1.69014	high
TCGA-EW-A1PH	0.383562	0	3.26091	high
TCGA-AC-A3EH	0.0465753	0	0.971192	low
TCGA-AN-A0FW	0.030137	0	1.55376	high
TCGA-D8-A27W	0.0410959	0	2.58367	high
TCGA-E2-A15E	1.41918	0	0.174491	low
TCGA-C8-A12P	0	0	5.84249	high
TCGA-A8-A081	0	0	2.15282	high
TCGA-D8-A1JF	0.263014	0	2.69151	high
TCGA-AC-A23H	0.221918	0	2.61389	high
TCGA-E2-A9RU	0.767123	0	3.75579	high
TCGA-AR-A1AM	5.2137	0	0.378703	low
TCGA-A8-A086	1.08493	0	1.82084	high
TCGA-A2-A0CY	3.52877	0	0.921121	low
TCGA-AO-A0JD	4.96712	0	1.12141	low
TCGA-E2-A14Y	1.88493	0	3.75492	high
TCGA-AO-A0JI	3.21096	0	2.28563	high
TCGA-E2-A15H	0.115068	0	0.140835	low
TCGA-A2-A0D3	2.01644	0	1.16709	low
TCGA-AR-A24O	5.47397	0	0.0658534	low
TCGA-AO-A124	8.54795	0	2.43596	high
TCGA-BH-A0AU	2.04384	0	0.937756	low
TCGA-A8-A08F	1.50411	0	1.14406	low
TCGA-A2-A0YE	0.693151	0	2.5621	high
TCGA-BH-A0GZ	0.89863	0	1.31215	high
TCGA-D8-A1JM	0.652055	0	5.1969	high
TCGA-BH-A0HF	1.99178	0	0.84597	low
TCGA-BH-A0DE	2.59726	0	0.76686	low
TCGA-BH-A0DK	1.1589	0	1.38574	high
TCGA-BH-A18T	0.613699	1	2.44776	high
TCGA-E2-A10F	0.986301	0	0.270951	low
TCGA-E2-A1LG	0.958904	0	2.32046	high
TCGA-AO-A12H	2.36438	0	0.689394	low
TCGA-A2-A3Y0	2.35342	0	5.23291	high
TCGA-E2-A1BD	0.868493	0	0.902622	low
TCGA-A7-A13H	1.50959	0	0.501519	low
TCGA-BH-A0HN	1.4137	0	2.05077	high
TCGA-AC-A3QQ	0.0931507	0	0.000243583	low
TCGA-A7-A26J	0.186301	0	0.033736	low
TCGA-C8-A1HG	0	0	1.62877	high
TCGA-A2-A0SX	3.52877	0	1.98141	high
TCGA-E2-A106	4.26027	0	2.74956	high
TCGA-AO-A03M	3.9863	0	0.473704	low
TCGA-E2-A14R	2.31507	0	3.16859	high
TCGA-E2-A1B0	3.48219	0	2.2209	high
TCGA-E9-A1RC	3.35342	0	0.960818	low
TCGA-E2-A574	1.65753	0	41.5949	high
TCGA-E9-A244	0.0575342	0	1.10182	low
TCGA-A8-A08J	3.08767	1	3.36934	high
TCGA-A8-A09B	1	0	1.35799	high
TCGA-A2-A0T0	0.923288	0	2.80324	high
TCGA-A2-A0YL	0.734247	0	0.185236	low
TCGA-D8-A1XU	0.410959	0	0.427559	low
TCGA-A2-A0SW	3.73973	1	2.33633	high
TCGA-A8-A06O	1.08493	0	2.99327	high
TCGA-AO-A0JA	0.947945	0	0.414839	low
TCGA-BH-A0BP	4.05753	0	1.33811	high
TCGA-EW-A1P3	2.70411	0	0.0829486	low
TCGA-BH-A0B1	3.14521	0	1.00783	low
TCGA-BH-A0DH	3.16712	0	0.38984	low
TCGA-BH-A0B9	4.30685	0	2.94756	high
TCGA-C8-A12Q	0.00547945	0	3.03294	high
TCGA-E9-A2JS	0.0356164	0	1.14739	low
TCGA-D8-A3Z6	0.506849	0	0.264272	low
TCGA-AN-A0G0	0.0438356	0	2.21261	high
TCGA-A8-A07I	1.16712	0	1.4759	high
TCGA-AN-A0FY	0.0273973	0	1.46645	high
TCGA-D8-A1XO	0.663014	0	0.596813	low
TCGA-A8-A08L	0.832877	1	5.08053	high
TCGA-EW-A1J1	0.772603	0	1.54229	high
TCGA-LL-A6FR	0.323288	0	1.54085	high
TCGA-GM-A2DB	4.4274	0	4.67107	high
TCGA-EW-A1P1	2.52055	0	0.800505	low
TCGA-C8-A1HK	0.0191781	0	3.16608	high
TCGA-BH-A0GY	2.51233	0	1.35673	high
TCGA-BH-A0RX	0.465753	0	1.55579	high
TCGA-GM-A2DM	6.3863	0	0.0414348	low
TCGA-B6-A0IM	10.5096	0	1.475	high
TCGA-B6-A0RS	8.39178	1	1.87321	high
TCGA-B6-A0RV	13.1178	0	0.466546	low
TCGA-AC-A3OD	0.0958904	0	0.0394357	low
TCGA-AC-A3W6	0.139726	0	0.572168	low
TCGA-A1-A0SB	0.709589	0	0.117526	low
TCGA-A2-A0CM	2.06575	1	2.33993	high
TCGA-GM-A3XL	4.70411	0	3.34397	high
TCGA-AQ-A04J	0.438356	0	1.31909	high
TCGA-AR-A1AR	1.43562	1	2.05643	high
TCGA-AO-A0JB	3.15068	0	0.755764	low
TCGA-B6-A0RI	18.6192	0	0.06155	low
TCGA-BH-A0B5	4.03014	0	0.411245	low
TCGA-A8-A09K	2.49863	0	2.15731	high
TCGA-B6-A0WV	6.62192	1	0.487141	low
TCGA-D8-A1XR	0.460274	0	97.8472	high
TCGA-A8-A095	3.49863	0	0.650838	low
TCGA-A8-A08B	1.92329	0	3.70179	high
TCGA-A2-A25E	6.87945	0	1.18709	low
TCGA-D8-A1XC	0.221918	0	2.02172	high
TCGA-B6-A1KF	8.46027	0	2.83787	high
TCGA-XX-A899	0.8	0	1.28384	high
TCGA-AQ-A7U7	0.832877	0	0.0794104	low
TCGA-LL-A442	0.29863	0	1.20738	high
TCGA-WT-AB41	4.24658	0	2.68099	high
TCGA-A2-A1G4	1.01918	0	1.34105	high
TCGA-BH-A8FY	0.808219	1	0.257614	low
TCGA-A8-A08A	0.0821918	0	2.26905	high
TCGA-D8-A1JC	0.487671	0	1.39905	high
TCGA-C8-A26Z	0.0109589	0	1.22253	high
TCGA-BH-A0C3	4.01096	0	1.06969	low
TCGA-C8-A27B	0.0821918	0	2.41083	high
TCGA-A8-A09R	0.747945	0	16.7675	high
TCGA-A1-A0SE	3.61918	0	0.254629	low
TCGA-E2-A107	2.09041	0	0.978942	low
TCGA-AC-A2QH	0.0849315	0	0.490417	low
TCGA-GM-A3NY	2.03562	0	0.133288	low
TCGA-EW-A1IZ	0.712329	0	0.449897	low
TCGA-BH-A0HB	2.20822	0	0.877703	low
TCGA-EW-A1OX	1.53973	0	1.63038	high
TCGA-A7-A6VW	0.482192	0	3.25053	high
TCGA-BH-A18S	5.50411	1	2.04447	high
TCGA-C8-A12T	0	0	1.06952	low
TCGA-C8-A135	0.0356164	0	2.65405	high
TCGA-E9-A227	0.0657534	0	0.0239024	low
TCGA-AO-A1KO	1.2274	0	0.0345422	low
TCGA-B6-A0IO	9.17808	0	1.89664	high
TCGA-A2-A0ER	5.2137	0	0.84913	low
TCGA-E2-A155	1.51507	0	1.47012	high
TCGA-GM-A2DA	16.189	0	0.246302	low
TCGA-A2-A04R	6.47945	0	0.478933	low
TCGA-A8-A07Z	2.33699	0	1.5272	high
TCGA-D8-A27K	0.326027	0	0.40114	low
TCGA-BH-A5J0	0.616438	0	1.24614	high
TCGA-A8-A06Q	0.0849315	0	2.22472	high
TCGA-D8-A1XW	0.323288	0	1.51016	high
TCGA-A8-A09I	2.75616	0	0.968631	low
TCGA-E2-A15P	0.863014	0	0.756374	low
TCGA-A2-A25C	0.780822	0	1.0816	low
TCGA-A8-A07C	1.58904	0	2.67599	high
TCGA-A7-A0CH	0.443836	0	1.96085	high
TCGA-BH-A0HX	2.27123	0	1.83014	high
TCGA-AQ-A0Y5	0.471233	1	1.31077	high
TCGA-A8-A092	1.33425	0	1.75227	high
TCGA-A8-A09M	1.25205	0	1.33063	high
TCGA-E2-A15D	0.865753	0	1.03419	low
TCGA-D8-A27I	0.509589	0	0.114594	low
TCGA-A2-A04W	5.25479	0	1.62566	high
TCGA-AO-A12C	5.46301	0	0.127213	low
TCGA-A8-A09N	0.0849315	0	1.80242	high
TCGA-E2-A2P5	0.893151	0	2.31572	high
TCGA-AO-A1KT	1.48219	0	1.17561	low
TCGA-LD-A7W6	0.383562	0	0.118362	low
TCGA-BH-A0E2	1.03014	0	2.00262	high
TCGA-EW-A2FS	3.2137	0	0.530396	low
TCGA-LL-A441	0.249315	0	1.10295	low
TCGA-D8-A1Y2	0.2	0	0.55123	low
TCGA-BH-A0HU	1.07397	0	1.09172	low
TCGA-AO-A03T	3.25205	0	0.535024	low
TCGA-A7-A3IZ	0.405479	0	2.07232	high
TCGA-A2-A0YD	1.50685	0	0.313655	low
TCGA-A2-A0T1	0.884932	0	3.06238	high
TCGA-A7-A6VV	0.49589	0	1.29349	high
TCGA-AO-A125	8.27123	0	0.0165056	low
TCGA-AO-A03R	4.67671	0	0.867186	low
TCGA-LL-A73Y	0.345205	0	1.50525	high
TCGA-A2-A0YH	1.03836	0	1.58684	high
TCGA-AO-A12E	4.77534	0	0.348745	low
TCGA-WT-AB44	2.16712	0	1.26629	high
TCGA-GM-A2DL	7.56986	0	0.0626524	low
TCGA-BH-A0HY	2.37808	0	1.36226	high
TCGA-EW-A1P0	3.07123	0	0.0283858	low
TCGA-A8-A08I	1	0	1.59295	high
TCGA-E2-A15G	0.865753	0	0.267478	low
TCGA-AC-A3W7	0.526027	0	0.0554928	low
TCGA-BH-A0HO	0.208219	0	1.18393	low
TCGA-D8-A4Z1	0.610959	0	0.0147592	low
TCGA-A2-A3XW	3.31233	0	3.18884	high
TCGA-GM-A2DK	5.19452	0	0.729561	low
TCGA-D8-A27N	0.4	0	9.78968	high
TCGA-E2-A156	1.31781	0	1.47686	high
TCGA-E2-A1LK	0.728767	1	6.04182	high
TCGA-AR-A2LR	1.69863	0	2.31908	high
TCGA-A2-A04X	3.69589	0	1.13325	low
TCGA-D8-A27F	0.290411	0	2.09582	high
TCGA-OL-A5RW	2.18356	0	2.60517	high
TCGA-C8-A134	0.0383562	0	3.23091	high
TCGA-BH-A0B7	4.74795	0	2.33873	high
TCGA-BH-A0E0	0.367123	0	2.36021	high
TCGA-A8-A07F	1.58082	0	1.44423	high
TCGA-D8-A1X5	0.468493	0	0.298177	low
TCGA-AC-A3YJ	0.109589	0	1.23615	high
TCGA-AO-A12G	3.46849	0	1.43177	high
TCGA-A7-A13D	0.731507	0	2.01287	high
TCGA-C8-A12N	0	0	0.468536	low
TCGA-D8-A1JN	0.594521	0	0.595851	low
TCGA-LL-A73Z	0.375342	0	1.72616	high
TCGA-D8-A1JS	0.287671	0	2.02231	high
TCGA-AO-A0JC	4.23836	0	0.973401	low
TCGA-LL-A440	0.0547945	0	0.206861	low
TCGA-BH-A0EB	2.0411	0	0.889044	low
TCGA-AO-A128	7.88219	0	4.01912	high
TCGA-E2-A14Q	2.66849	0	0.180399	low
TCGA-A8-A09G	0	0	2.18122	high
TCGA-A8-A0A2	1.5863	0	1.03244	low
TCGA-EW-A1PA	0.731507	0	0.975615	low
TCGA-E2-A1LE	2.40822	1	5.39705	high
TCGA-E9-A2JT	0.0630137	0	1.576	high
TCGA-AO-A03O	6.80274	1	1.81314	high
TCGA-AC-A7VC	0.00273973	0	0.814664	low
TCGA-A7-A5ZV	0.575342	0	2.00601	high
TCGA-S3-AA0Z	0.882192	0	3.22519	high
TCGA-GM-A2DC	4.46027	0	1.38857	high
TCGA-AO-A0JJ	4.14247	0	0.731623	low
TCGA-EW-A1J6	1.63014	0	0.816253	low
TCGA-E9-A3HO	0.0520548	0	0.000696408	low
TCGA-A8-A08G	1.66301	0	1.02255	low
TCGA-BH-A0H5	2.9589	0	0.788653	low
TCGA-AR-A250	4.67945	0	0.997415	low
TCGA-AN-A0FL	0.632877	0	2.86653	high
TCGA-B6-A409	1.56986	1	3.1706	high
TCGA-A2-A0EO	5.97534	0	0.945162	low
TCGA-A2-A0EN	11.2	0	0.722233	low
TCGA-C8-A1HF	0	0	0.0156515	low
TCGA-D8-A1XD	0.424658	0	0.960574	low
TCGA-C8-A1HE	0	0	0.665677	low
TCGA-AC-A8OS	0.191781	0	0.0814398	low
TCGA-A7-A56D	0.484932	0	2.56382	high
TCGA-C8-A130	0.0109589	0	0.346473	low
TCGA-B6-A0WY	9.48219	1	0.526846	low
TCGA-S3-AA14	0.59726	0	0.443947	low
TCGA-AN-A046	0.0273973	0	0.593835	low
TCGA-A2-A0T7	1.08767	0	0.497248	low
TCGA-Z7-A8R5	8.33425	0	1.20237	high
TCGA-E2-A1LS	0.654795	0	2.29724	high
TCGA-C8-A137	0.0931507	0	0.515057	low
TCGA-BH-A0E6	0.80274	0	3.73114	high
TCGA-A2-A1FV	1.26301	0	0.660022	low
TCGA-A7-A0DB	0.386301	0	0.696678	low
TCGA-UU-A93S	0.317808	1	18.1968	high
TCGA-E2-A15M	0.643836	0	1.21414	high
TCGA-BH-A0H3	3.14795	0	0.515946	low
TCGA-AC-A3TM	0.254795	0	0.295393	low
TCGA-AC-A6IW	0.0575342	0	2.58783	high
TCGA-E2-A15F	1.28493	0	1.1432	low
TCGA-AN-A0AM	0.0136986	0	0.318858	low
TCGA-A2-A4S2	0.561644	0	0.76944	low
TCGA-E9-A1N3	0	0	1.50283	high
TCGA-C8-A131	0.0383562	0	4.49734	high
TCGA-E2-A1IN	1.07397	0	1.26158	high
TCGA-B6-A40B	6.90685	0	1.14271	low
TCGA-GM-A3XG	2.69041	0	0.00367288	low
TCGA-AR-A1AH	6.29589	0	3.57001	high
TCGA-E2-A15R	0.90411	0	0.804057	low
TCGA-BH-A0B8	4.29863	0	2.94002	high
TCGA-AR-A1AK	4.27123	0	0.0882109	low
TCGA-AO-A0JM	5.00274	0	3.03094	high
TCGA-C8-A138	0.0191781	0	1.74672	high
TCGA-5L-AAT0	4.04658	0	0.685365	low
TCGA-GM-A2DD	3.5863	0	0.873803	low
TCGA-E2-A1L6	3.59452	0	0.0235077	low
TCGA-A7-A6VX	0.463014	0	3.91385	high
TCGA-BH-A42T	0.0821918	0	1.26702	high
TCGA-E2-A105	3.1863	0	2.1634	high
TCGA-E2-A1B6	0.926027	0	2.10304	high
TCGA-A2-A0T5	0.879452	0	0.305434	low
TCGA-C8-A278	0.0246575	0	2.65842	high
TCGA-C8-A3M8	0.0191781	0	1.7632	high
TCGA-D8-A1XM	0.59726	0	0.721297	low
TCGA-C8-A12L	0	0	3.44454	high
TCGA-AR-A1AI	5.15342	0	2.09453	high
TCGA-D8-A27P	0.0630137	0	1.0866	low
TCGA-AN-A049	0.0520548	0	7.14356	high
TCGA-AN-A0AT	0.0273973	0	2.17547	high
TCGA-E2-A2P6	0.460274	0	1.41725	high
TCGA-AO-A0JE	5.3863	0	1.81975	high
TCGA-D8-A1JB	1	0	0.0612796	low
TCGA-AC-A62X	0.0931507	0	2.60015	high
TCGA-E9-A1R2	0.0520548	0	0.849819	low
TCGA-BH-A0DT	3.20548	0	0.250384	low
TCGA-EW-A3U0	0.627397	0	0.374874	low
TCGA-D8-A27G	0.575342	0	1.54188	high
TCGA-BH-A0BV	4.16164	0	1.20082	low
TCGA-EW-A1P4	1.3726	0	7.91908	high
TCGA-A8-A093	1.49589	0	0.957575	low
TCGA-A2-A0CK	10.4658	0	0.805771	low
TCGA-D8-A145	0.134247	0	0.583155	low
TCGA-BH-A0DZ	1.35616	0	2.11598	high
TCGA-AR-A1AP	3.33151	0	0.453184	low
TCGA-E2-A14V	2.04932	0	1.57554	high
TCGA-EW-A1OZ	2.57808	0	7.1856	high
TCGA-4H-AAAK	0.432877	0	0.841094	low
TCGA-AC-A23G	0.90411	0	0.302505	low
TCGA-E9-A226	0.0438356	0	0.724829	low
TCGA-A7-A3J0	0.208219	0	2.14878	high
TCGA-C8-A1HN	0.00547945	0	2.01327	high
TCGA-C8-A1HM	0.0164384	0	0.849303	low
TCGA-AQ-A04L	9.20274	0	1.58293	high
TCGA-E2-A1LB	2.66301	0	1.68244	high
TCGA-A8-A0A7	0.0821918	0	2.25417	high
TCGA-A2-A3XX	3.2	0	1.38005	high
TCGA-A2-A1FX	2.56164	0	0.587585	low
TCGA-OL-A66K	2.79726	0	0.554773	low
TCGA-E2-A14T	2.43836	0	6.4414	high
TCGA-E2-A14P	1.33425	0	7.09726	high
TCGA-GM-A2DI	5.1589	0	1.02301	low
