# Supplementary material for: A panel of 8-lncRNA predicts prognosis of breast cancer patients and migration of breast cancer cells
Source: PLoS One. 2021 Jun 4;16(6):e0249174. doi: 10.1371/journal.pone.0249174 (PMC8177463; doi:10.1371/journal.pone.0249174)
Supplement: S4 File — (XLSX) [file pone.0249174.s008.xlsx]

## Sheet: all.cor
lncRNA	Gene	cor	pvalue
ACTA2-AS1	OVCH2	0.724	1.32834e-180
SIRLNT	SSX3	0.673	4.23135e-147
MNX1-AS1	MNX1	0.652	3.68581e-135
ACTA2-AS1	ABCA10	0.614	7.19231e-116
ACTA2-AS1	CLDN19	0.613	1.20905e-115
AC105219.1	MAPK15	0.608	6.78826e-113
ACTA2-AS1	PAK5	0.601	5.73224e-110
ACTA2-AS1	DST	0.585	9.29162e-103
ACTA2-AS1	MAB21L1	0.578	8.79745e-100
ACTA2-AS1	RBMS3	0.571	4.69946e-97
ACTA2-AS1	KLHL29	0.564	5.02137e-94
ACTA2-AS1	NPHP3	0.559	2.45251e-92
ACTA2-AS1	SCN2B	0.557	1.45236e-91
ACTA2-AS1	LMOD1	0.557	2.184e-91
ACTA2-AS1	NRIP2	0.548	4.89042e-88
ACTA2-AS1	PPP1R12B	0.541	2.14202e-85
ACTA2-AS1	STARD9	0.54	5.14826e-85
SIRLNT	USP26	0.54	6.17024e-85
ACTA2-AS1	C20orf194	0.535	5.04617e-83
ACTA2-AS1	SAMD5	0.533	2.42745e-82
ACTA2-AS1	FGF1	0.532	5.96591e-82
ACTA2-AS1	ACTA2	0.532	6.94155e-82
ACTA2-AS1	GRAMD2B	0.531	9.93763e-82
ACTA2-AS1	OXTR	0.531	1.57428e-81
ACTA2-AS1	YPEL4	0.53	2.21105e-81
ACTA2-AS1	TCEAL5	0.524	3.19007e-79
ACTA2-AS1	WDR86	0.524	4.09021e-79
ACTA2-AS1	MICU3	0.521	4.17316e-78
ACTA2-AS1	SCN4B	0.519	1.8093e-77
ACTA2-AS1	NTF4	0.518	2.70503e-77
ACTA2-AS1	CCDC36	0.516	1.6295e-76
ACTA2-AS1	SLC22A11	0.516	1.86482e-76
ACTA2-AS1	AC012651.1	0.515	4.04404e-76
ACTA2-AS1	GPRASP1	0.514	5.88107e-76
ACTA2-AS1	TTLL3	0.514	7.32518e-76
ACTA2-AS1	CNN1	0.512	3.15225e-75
ACTA2-AS1	DLK2	0.511	1.07528e-74
ACTA2-AS1	TCEAL7	0.51	1.23811e-74
AC105219.1	KIFC2	0.51	1.27835e-74
ACTA2-AS1	SEC16B	0.504	1.52853e-72
ACTA2-AS1	LIMS2	0.503	3.0061e-72
AC105219.1	NRBP2	0.503	3.5649e-72
ACTA2-AS1	CLDN11	0.502	6.88932e-72
ACTA2-AS1	ARHGAP20	0.501	1.35436e-71
ACTA2-AS1	MS4A4E	0.5	3.2952e-71
AC105219.1	CPSF1	0.5	3.42877e-71
ACTA2-AS1	GPR17	0.499	7.06982e-71
ACTA2-AS1	BTBD19	0.499	7.09843e-71
ACTA2-AS1	PLCZ1	0.497	2.96588e-70
ACTA2-AS1	TEPP	0.497	3.62169e-70
ACTA2-AS1	AASS	0.492	1.17914e-68
ACTA2-AS1	ADAM33	0.492	1.6336e-68
ACTA2-AS1	ZC3H12B	0.491	1.71407e-68
AC105219.1	TSNARE1	0.491	1.83176e-68
AC105219.1	SCRIB	0.49	3.76986e-68
ACTA2-AS1	PCSK7	0.49	5.57396e-68
ACTA2-AS1	PAMR1	0.488	1.9265e-67
AC105219.1	FBXL6	0.486	1.05296e-66
ACTA2-AS1	PHLDB1	0.483	6.50492e-66
ACTA2-AS1	KCNE1B	0.483	6.64087e-66
ACTA2-AS1	TP63	0.482	1.21377e-65
ACTA2-AS1	CCDC8	0.481	2.36642e-65
ACTA2-AS1	FREM1	0.481	2.81996e-65
AC105219.1	ZNF707	0.48	5.43595e-65
ACTA2-AS1	LCAT	0.479	9.97378e-65
ACTA2-AS1	CDRT4	0.478	1.58958e-64
ACTA2-AS1	GOLGA8H	0.477	4.49651e-64
ACTA2-AS1	AMT	0.476	6.70265e-64
SIRLNT	SSX1	0.476	7.15353e-64
ACTA2-AS1	MAMDC2	0.476	8.69932e-64
ACTA2-AS1	FAM126A	0.476	9.3335e-64
ACTA2-AS1	SLC7A3	0.475	2.26121e-63
ACTA2-AS1	RHOJ	0.474	2.501e-63
ACTA2-AS1	FPGT-TNNI3K	0.474	4.51749e-63
ACTA2-AS1	MYLK	0.472	1.64948e-62
AL355312.3	ELOA3	0.471	2.4973e-62
ACTA2-AS1	PRDM5	0.47	4.49648e-62
AL355312.3	LRP11	0.47	4.52621e-62
ACTA2-AS1	LURAP1	0.468	1.73097e-61
ACTA2-AS1	ACVR2A	0.468	2.44563e-61
ACTA2-AS1	VEGFD	0.467	2.83758e-61
ACTA2-AS1	EVC2	0.467	2.9259e-61
AL355312.3	OR2AE1	0.466	6.09363e-61
ACTA2-AS1	ABCA9	0.464	2.1377e-60
ACTA2-AS1	KLF7	0.464	2.94191e-60
ACTA2-AS1	CLCN6	0.462	7.61226e-60
ACTA2-AS1	OR2L3	0.462	1.31112e-59
AL355312.3	OR1E2	0.461	2.53964e-59
ACTA2-AS1	KCNMB1	0.46	4.49824e-59
ACTA2-AS1	INSYN2B	0.46	5.05273e-59
AL355312.3	SYCN	0.459	7.70121e-59
ACTA2-AS1	LTBP2	0.459	8.48833e-59
ACTA2-AS1	NGFR	0.458	1.45427e-58
ACTA2-AS1	EDDM13	0.456	4.57337e-58
AC105219.1	GLI4	0.456	6.60374e-58
ACTA2-AS1	MSANTD2	0.455	8.99936e-58
AL355312.3	GAPDHS	0.455	9.64445e-58
ACTA2-AS1	TRABD2B	0.454	1.41373e-57
ACTA2-AS1	TNS1	0.453	3.0899e-57
ACTA2-AS1	CEP112	0.452	4.52955e-57
ACTA2-AS1	GOLGA8R	0.452	5.7612e-57
ACTA2-AS1	RCBTB2	0.452	5.85715e-57
ACTA2-AS1	ISM1	0.452	5.86942e-57
ACTA2-AS1	SLC26A10	0.452	7.79288e-57
AC105219.1	ARHGAP39	0.451	8.93266e-57
ACTA2-AS1	POU6F1	0.45	1.57307e-56
ACTA2-AS1	LHFPL6	0.45	2.47197e-56
ACTA2-AS1	RBMS2	0.449	5.16744e-56
ACTA2-AS1	TSSK3	0.448	6.42071e-56
ACTA2-AS1	SVEP1	0.448	8.44131e-56
ACTA2-AS1	GPR146	0.447	1.04356e-55
ACTA2-AS1	DNAH1	0.447	1.0797e-55
ACTA2-AS1	DNAJC18	0.447	1.21664e-55
SIRLNT	ZMAT4	0.447	1.30212e-55
ACTA2-AS1	KLC1	0.447	1.36591e-55
ACTA2-AS1	GOLGA8N	0.447	1.53517e-55
ACTA2-AS1	WDR27	0.446	3.00082e-55
AL355312.3	RAET1G	0.446	3.29226e-55
ACTA2-AS1	CSRNP3	0.445	4.33844e-55
AC105219.1	ZC3H3	0.445	4.47574e-55
ACTA2-AS1	ARR3	0.445	5.20329e-55
ACTA2-AS1	RBM5	0.444	9.04553e-55
ACTA2-AS1	CATSPER2	0.444	1.03984e-54
ACTA2-AS1	LDB2	0.443	1.23189e-54
ACTA2-AS1	ZNF846	0.443	1.45492e-54
ACTA2-AS1	ERVW-1	0.443	1.62794e-54
ACTA2-AS1	FAM189A2	0.442	2.27825e-54
ACTA2-AS1	B3GALT1	0.442	2.99224e-54
ACTA2-AS1	ABCB1	0.442	3.00602e-54
AL355312.3	PATE1	0.442	3.73269e-54
ACTA2-AS1	JAM2	0.441	4.16865e-54
ACTA2-AS1	MYH13	0.441	4.25634e-54
AC105219.1	ADCK5	0.441	4.72405e-54
ACTA2-AS1	CELF6	0.441	7.00613e-54
ACTA2-AS1	LRRC70	0.44	7.77799e-54
ACTA2-AS1	MYH4	0.44	8.73518e-54
ACTA2-AS1	SPARCL1	0.439	1.45671e-53
ACTA2-AS1	ANGPTL1	0.439	1.58616e-53
ACTA2-AS1	SLC5A9	0.439	1.67172e-53
ACTA2-AS1	N4BP2L2	0.439	1.70546e-53
ACTA2-AS1	PEAR1	0.439	1.84717e-53
AC105219.1	ZNF696	0.439	1.88046e-53
ACTA2-AS1	PKD2	0.439	1.90529e-53
ACTA2-AS1	TSLP	0.439	2.30962e-53
ACTA2-AS1	NKTR	0.439	2.42744e-53
ACTA2-AS1	EGR1	0.438	4.00967e-53
ACTA2-AS1	ABCA6	0.438	4.3063e-53
ACTA2-AS1	PLA2R1	0.437	5.41927e-53
AC105219.1	BOP1	0.437	6.69031e-53
ACTA2-AS1	LRCH1	0.436	9.02121e-53
ACTA2-AS1	MSRB3	0.436	9.70201e-53
ACTA2-AS1	MFAP4	0.436	1.49866e-52
ACTA2-AS1	GNAL	0.435	2.03279e-52
AL355312.3	CYP3A43	0.434	2.91208e-52
ACTA2-AS1	LYG2	0.434	4.47143e-52
ACTA2-AS1	TRMT9B	0.433	5.77796e-52
ACTA2-AS1	CDC14B	0.432	1.00294e-51
ACTA2-AS1	OR2L13	0.432	1.03091e-51
ACTA2-AS1	FBXL22	0.431	2.05376e-51
ACTA2-AS1	HLF	0.431	2.13056e-51
ACTA2-AS1	ZNF345	0.431	2.56831e-51
ACTA2-AS1	ASB14	0.43	3.06963e-51
ACTA2-AS1	CORO2B	0.43	4.95145e-51
AC105219.1	RHPN1	0.43	5.09494e-51
AL355312.3	KRTAP12-4	0.429	5.66646e-51
AC105219.1	PPP1R16A	0.429	5.75813e-51
AC105219.1	STPG3	0.429	6.00405e-51
ACTA2-AS1	UBAP1L	0.429	6.38076e-51
ACTA2-AS1	TAS2R4	0.429	6.87925e-51
ACTA2-AS1	THSD1	0.429	9.06448e-51
AL355312.3	KRTAP10-10	0.428	1.12177e-50
ACTA2-AS1	GRIA4	0.428	1.27711e-50
ACTA2-AS1	NPPA	0.428	1.4113e-50
ACTA2-AS1	GABBR1	0.427	1.72919e-50
ACTA2-AS1	TCF7L2	0.427	1.80423e-50
ACTA2-AS1	RNPC3	0.427	2.66811e-50
ACTA2-AS1	IL11RA	0.427	3.00346e-50
ACTA2-AS1	COL14A1	0.426	4.83728e-50
AL355312.3	RAET1E	0.426	5.1081e-50
AL355312.3	PATE3	0.426	5.40232e-50
ACTA2-AS1	LENEP	0.425	7.28836e-50
ACTA2-AS1	WEE2	0.425	8.32897e-50
AL355312.3	KRTAP12-2	0.424	1.0482e-49
ACTA2-AS1	NOTCH4	0.424	1.05058e-49
ACTA2-AS1	USP6	0.424	1.58689e-49
ACTA2-AS1	ADCY4	0.424	1.66899e-49
ACTA2-AS1	AL353588.1	0.423	1.7748e-49
AL355312.3	DEFB134	0.423	2.83065e-49
AC105219.1	AC233992.2	0.422	3.48332e-49
ACTA2-AS1	ANKRD6	0.422	3.72592e-49
ACTA2-AS1	RNASE8	0.422	4.15676e-49
AC105219.1	HSF1	0.421	5.74236e-49
ACTA2-AS1	CCDC200	0.421	6.51334e-49
ACTA2-AS1	PDE6C	0.421	6.75176e-49
ACTA2-AS1	TSSK4	0.421	6.76105e-49
ACTA2-AS1	CCNL1	0.421	9.34333e-49
ACTA2-AS1	FOXO1	0.42	1.14802e-48
ACTA2-AS1	KIRREL1	0.42	1.27795e-48
AL355312.3	ULBP3	0.42	1.34335e-48
ACTA2-AS1	PRCD	0.42	1.45959e-48
ACTA2-AS1	JAM3	0.419	2.04629e-48
ACTA2-AS1	LAMA2	0.419	2.69617e-48
ACTA2-AS1	ST5	0.419	2.73881e-48
ACTA2-AS1	RNF180	0.418	3.02482e-48
ACTA2-AS1	ADAMTS6	0.418	3.97504e-48
ACTA2-AS1	PLSCR4	0.418	5.07863e-48
ACTA2-AS1	TGFB1I1	0.417	7.02684e-48
ACTA2-AS1	ANKAR	0.416	9.74855e-48
ACTA2-AS1	LPP	0.416	1.07225e-47
ACTA2-AS1	ZNF781	0.416	1.09301e-47
ACTA2-AS1	RBM33	0.416	1.21238e-47
ACTA2-AS1	PROS1	0.416	1.26567e-47
ACTA2-AS1	SLC4A5	0.416	1.43564e-47
LINC01117	CPEB2	0.415	1.69291e-47
ACTA2-AS1	WTIP	0.414	3.00386e-47
ACTA2-AS1	ZNF660	0.414	3.28043e-47
ACTA2-AS1	CC2D2B	0.414	3.31586e-47
ACTA2-AS1	MRVI1	0.414	4.02421e-47
ACTA2-AS1	LEPR	0.414	4.25097e-47
ACTA2-AS1	TMEM110-MUSTN1	0.414	4.45713e-47
ACTA2-AS1	MYH8	0.414	4.62653e-47
ACTA2-AS1	GLI2	0.413	5.35598e-47
ACTA2-AS1	CSRP1	0.413	6.68899e-47
AL355312.3	ELOA3B	0.413	6.82783e-47
ACTA2-AS1	CARF	0.413	7.36504e-47
ACTA2-AS1	JMJD7-PLA2G4B	0.413	8.16361e-47
ACTA2-AS1	HMBOX1	0.413	8.3426e-47
ACTA2-AS1	AC023509.3	0.412	1.04405e-46
ACTA2-AS1	TRPC1	0.412	1.11012e-46
AC105219.1	KAT2A	0.412	1.13694e-46
ACTA2-AS1	TMEM255A	0.412	1.20018e-46
SIRLNT	NAT1	0.412	1.2243e-46
ACTA2-AS1	NXPE4	0.412	1.42734e-46
ACTA2-AS1	GOLGA8K	0.411	2.34994e-46
ACTA2-AS1	NAALADL1	0.41	2.56787e-46
AL355312.3	KRTAP10-7	0.41	3.10621e-46
ACTA2-AS1	ANKDD1A	0.41	3.67913e-46
ACTA2-AS1	DBX2	0.41	4.02285e-46
ACTA2-AS1	EGR2	0.409	4.98407e-46
AC105219.1	TONSL	0.409	5.08582e-46
AL355312.3	PRSS55	0.409	5.10506e-46
ACTA2-AS1	FAM71D	0.409	6.31875e-46
ACTA2-AS1	SPIN2A	0.408	7.88587e-46
ACTA2-AS1	MAS1L	0.408	7.99066e-46
AC105219.1	SAPCD1	0.407	1.48633e-45
ACTA2-AS1	ADAMTS5	0.406	2.35403e-45
AC105219.1	MYL4	0.406	2.52211e-45
ACTA2-AS1	ANKRD36	0.406	2.64082e-45
ACTA2-AS1	LRRTM2	0.406	3.16059e-45
AC105219.1	P2RX2	0.406	3.17399e-45
ACTA2-AS1	PHYKPL	0.406	3.23798e-45
ACTA2-AS1	ROBO3	0.405	3.89321e-45
ACTA2-AS1	TAGLN	0.405	4.38038e-45
ACTA2-AS1	ECHDC2	0.405	4.81956e-45
ACTA2-AS1	EBLN2	0.405	4.86764e-45
ACTA2-AS1	CYR61	0.405	4.96607e-45
ACTA2-AS1	CACHD1	0.405	5.19458e-45
ACTA2-AS1	AC090004.1	0.405	5.41271e-45
ACTA2-AS1	MYH3	0.405	5.47005e-45
ACTA2-AS1	SUMO4	0.405	6.25215e-45
ACTA2-AS1	ZNF280D	0.405	6.28392e-45
ACTA2-AS1	ACSBG2	0.404	6.93747e-45
ACTA2-AS1	ARHGEF40	0.404	9.64071e-45
ACTA2-AS1	BBIP1	0.404	9.9807e-45
ACTA2-AS1	GOLGA8B	0.404	1.08492e-44
ACTA2-AS1	RNASE13	0.404	1.12934e-44
AC105219.1	RECQL4	0.402	2.03648e-44
ACTA2-AS1	FAM71F2	0.402	2.11286e-44
ACTA2-AS1	SPRY2	0.402	2.15433e-44
AC105219.1	SCX	0.402	2.29496e-44
ACTA2-AS1	RNF113B	0.402	2.5006e-44
ACTA2-AS1	ZNF789	0.402	2.50868e-44
ACTA2-AS1	AC006030.1	0.402	2.94308e-44
ACTA2-AS1	SPRY1	0.401	3.37135e-44
ACTA2-AS1	ZCCHC24	0.401	3.49645e-44
AC105219.1	RRS1	0.401	3.69725e-44
ACTA2-AS1	ZBTB49	0.401	3.79806e-44
ACTA2-AS1	PCSK5	0.401	3.99305e-44
ACTA2-AS1	LENG8	0.401	4.45755e-44
ACTA2-AS1	ZNF608	0.401	4.59433e-44
ACTA2-AS1	ARL13A	0.401	4.75589e-44
AL355312.3	MFSD2B	0.401	5.20854e-44
AC105219.1	NR1I3	0.401	5.24048e-44
ACTA2-AS1	ZNF154	0.401	5.37314e-44
ACTA2-AS1	NOTCH2NLA	0.4	7.03902e-44
ACTA2-AS1	ARID5B	0.4	7.51615e-44
ACTA2-AS1	TTC28	0.4	7.54291e-44
ACTA2-AS1	HOXA4	0.4	7.58512e-44
ACTA2-AS1	DCDC2B	0.4	7.68109e-44
ACTA2-AS1	TEDDM1	0.4	7.9785e-44
ACTA2-AS1	ANKMY1	0.4	8.90382e-44
ACTA2-AS1	NPIPB8	0.399	9.68322e-44
ACTA2-AS1	HRNR	0.399	9.91233e-44
ACTA2-AS1	GOLGA8O	0.399	9.98119e-44
ACTA2-AS1	L3HYPDH	0.399	1.2339e-43
AC105219.1	LRRC14	0.399	1.28571e-43
AC105219.1	HGH1	0.398	1.78442e-43
ACTA2-AS1	RHD	0.398	1.85555e-43
ACTA2-AS1	IL4	0.398	2.06077e-43
ACTA2-AS1	BLID	0.398	2.34979e-43
ACTA2-AS1	ACAD11	0.397	2.82241e-43
AC105219.1	CYHR1	0.397	2.86332e-43
ACTA2-AS1	TAS2R5	0.397	3.02215e-43
ACTA2-AS1	LTBP4	0.397	3.37609e-43
AC105219.1	PAM16	0.396	5.02611e-43
ACTA2-AS1	CBX7	0.396	6.22341e-43
ACTA2-AS1	RUNX1T1	0.395	8.65135e-43
ACTA2-AS1	SLC25A27	0.395	9.2167e-43
ACTA2-AS1	AC008073.3	0.395	1.10895e-42
ACTA2-AS1	ATXN3	0.395	1.13438e-42
ACTA2-AS1	CCDC180	0.394	1.56052e-42
ACTA2-AS1	AL049697.1	0.394	1.5754e-42
AC105219.1	SHARPIN	0.394	1.64033e-42
ACTA2-AS1	CACNA1C	0.394	1.82322e-42
ACTA2-AS1	PVRIG	0.394	2.01513e-42
ACTA2-AS1	ASPDH	0.394	2.10225e-42
AC105219.1	MROH1	0.393	2.42395e-42
AC105219.1	CHTF18	0.393	2.79975e-42
ACTA2-AS1	ZEB1	0.393	3.59196e-42
ACTA2-AS1	KIAA0355	0.392	3.70016e-42
ACTA2-AS1	NIPSNAP3B	0.392	3.75854e-42
ACTA2-AS1	NFAT5	0.392	4.56262e-42
ACTA2-AS1	NXPE1	0.392	4.81558e-42
ACTA2-AS1	COL17A1	0.392	4.88626e-42
ACTA2-AS1	GEM	0.392	4.89445e-42
ACTA2-AS1	C2orf92	0.392	5.72084e-42
ACTA2-AS1	DDX17	0.391	6.20369e-42
ACTA2-AS1	RFX8	0.391	6.32745e-42
AL355312.3	ULBP2	0.391	6.99018e-42
ACTA2-AS1	NUTM2G	0.391	7.19493e-42
ACTA2-AS1	TIAF1	0.391	8.04944e-42
ACTA2-AS1	GLIPR1L1	0.391	8.76631e-42
ACTA2-AS1	EOGT	0.391	8.85738e-42
ACTA2-AS1	MYSM1	0.391	9.28203e-42
ACTA2-AS1	PRR26	0.391	9.45892e-42
ACTA2-AS1	DMTF1	0.391	9.65931e-42
ACTA2-AS1	XKR6	0.39	1.11117e-41
ACTA2-AS1	ANKDD1B	0.39	1.24237e-41
ACTA2-AS1	PPM1F	0.39	1.25391e-41
ACTA2-AS1	N4BP2L1	0.39	1.29181e-41
AC105219.1	BICDL2	0.39	1.30729e-41
ACTA2-AS1	CCL14	0.39	1.34874e-41
AL355312.3	SLFNL1	0.39	1.35437e-41
ACTA2-AS1	NISCH	0.389	1.85507e-41
AL355312.3	PATE2	0.389	2.17648e-41
ACTA2-AS1	ZKSCAN7	0.389	2.18645e-41
ACTA2-AS1	GPR75	0.389	2.21791e-41
ACTA2-AS1	GRIFIN	0.389	2.24696e-41
ACTA2-AS1	C8orf88	0.389	2.41123e-41
ACTA2-AS1	SLC1A7	0.389	2.52431e-41
AC105219.1	LYNX1	0.388	3.39455e-41
ACTA2-AS1	SPDYE5	0.388	3.44451e-41
ACTA2-AS1	PNISR	0.388	3.76808e-41
ACTA2-AS1	FAM186B	0.388	4.24148e-41
ACTA2-AS1	AC096887.1	0.388	4.26258e-41
ACTA2-AS1	TP53AIP1	0.387	5.94009e-41
ACTA2-AS1	SMIM10L2A	0.387	6.3546e-41
ACTA2-AS1	CAPN3	0.387	7.17608e-41
ACTA2-AS1	PLPP3	0.387	7.54295e-41
AC105219.1	PUF60	0.386	8.86413e-41
ACTA2-AS1	LPAR6	0.386	9.72652e-41
ACTA2-AS1	CDKL1	0.386	1.02909e-40
ACTA2-AS1	TTBK2	0.386	1.03641e-40
ACTA2-AS1	AGO3	0.386	1.27561e-40
ACTA2-AS1	TMEM178A	0.385	1.36941e-40
ACTA2-AS1	SEC31B	0.385	1.41775e-40
AL355312.3	HRNR	0.385	1.51675e-40
AL355312.3	AC007040.2	0.385	1.51821e-40
ACTA2-AS1	CAPZA3	0.385	1.58833e-40
ACTA2-AS1	SPDYE2	0.385	1.69912e-40
AC105219.1	TIGD5	0.385	1.76274e-40
ACTA2-AS1	RECK	0.385	1.76698e-40
ACTA2-AS1	BAZ2B	0.385	1.98865e-40
ACTA2-AS1	TAS2R3	0.385	2.0329e-40
ACTA2-AS1	POTEE	0.384	2.27101e-40
ACTA2-AS1	HTR2B	0.384	2.40466e-40
ACTA2-AS1	LRP2BP	0.384	2.47791e-40
ACTA2-AS1	KCNRG	0.384	2.52539e-40
ACTA2-AS1	UTRN	0.384	2.53229e-40
ACTA2-AS1	GRIP2	0.383	3.58521e-40
AL355312.3	C9orf131	0.383	3.8961e-40
ACTA2-AS1	CAVIN2	0.383	4.71432e-40
ACTA2-AS1	ZBTB20	0.383	5.1047e-40
AL355312.3	DEFB136	0.383	5.16431e-40
ACTA2-AS1	SH3D19	0.382	6.35326e-40
ACTA2-AS1	SPINK9	0.382	6.39266e-40
ACTA2-AS1	KLF6	0.382	8.96488e-40
ACTA2-AS1	PLEKHH2	0.381	9.7068e-40
AL355312.3	OR2H2	0.381	9.82008e-40
ACTA2-AS1	PDE1C	0.381	1.0228e-39
ACTA2-AS1	OR2L5	0.381	1.12554e-39
ACTA2-AS1	FER	0.38	1.61911e-39
ACTA2-AS1	MAPKBP1	0.38	2.01531e-39
ACTA2-AS1	CLK4	0.38	2.25022e-39
ACTA2-AS1	OR5P2	0.38	2.36691e-39
ACTA2-AS1	AC087632.1	0.38	2.36987e-39
ACTA2-AS1	OR5P3	0.38	2.42417e-39
ACTA2-AS1	BICC1	0.38	2.47212e-39
ACTA2-AS1	OR52K2	0.38	2.52652e-39
ACTA2-AS1	ABCA8	0.379	2.63246e-39
ACTA2-AS1	WDFY2	0.379	2.71031e-39
ACTA2-AS1	OCLM	0.379	3.05697e-39
ACTA2-AS1	EFCAB13	0.379	3.06573e-39
AC105219.1	ZNF517	0.379	3.07998e-39
ACTA2-AS1	ERICH6B	0.379	3.33261e-39
ACTA2-AS1	INMT	0.379	3.37563e-39
ACTA2-AS1	LY6G5B	0.379	3.66662e-39
ACTA2-AS1	PREX2	0.379	3.75833e-39
ACTA2-AS1	CLDN20	0.379	4.22231e-39
ACTA2-AS1	CKMT2	0.378	4.82643e-39
ACTA2-AS1	KIAA1614	0.378	5.30432e-39
AC105219.1	SLC52A2	0.378	5.36845e-39
ACTA2-AS1	TVP23C	0.378	6.34268e-39
ACTA2-AS1	B3GALT2	0.378	6.41518e-39
ACTA2-AS1	INO80D	0.378	6.81802e-39
ACTA2-AS1	C9orf3	0.377	7.36433e-39
ACTA2-AS1	LRRN4CL	0.377	7.40971e-39
ACTA2-AS1	PTCH2	0.377	7.61231e-39
ACTA2-AS1	ARHGEF10	0.377	7.94249e-39
AC105219.1	TOP1MT	0.377	7.99726e-39
ACTA2-AS1	PEAK1	0.377	9.18622e-39
AL355312.3	SP6	0.377	9.47226e-39
ACTA2-AS1	ITGB1BP2	0.377	9.48746e-39
AC105219.1	TRMT1	0.377	1.0671e-38
AC105219.1	LIME1	0.377	1.07957e-38
ACTA2-AS1	CLHC1	0.377	1.10037e-38
AC105219.1	C19orf71	0.376	1.29345e-38
ACTA2-AS1	USHBP1	0.376	1.31488e-38
ACTA2-AS1	ZNF410	0.376	1.40712e-38
ACTA2-AS1	HIGD1C	0.376	1.63519e-38
AL355312.3	KRT25	0.375	2.2813e-38
ACTA2-AS1	AC022400.6	0.375	2.357e-38
ACTA2-AS1	HTD2	0.375	2.37576e-38
ACTA2-AS1	AL928654.3	0.375	2.44615e-38
AC105219.1	ZNF251	0.375	2.74025e-38
ACTA2-AS1	KCNE1	0.374	3.31877e-38
AL355312.3	OR1D2	0.374	3.32987e-38
ACTA2-AS1	EPC1	0.374	3.35551e-38
ACTA2-AS1	L3MBTL1	0.374	3.40095e-38
ACTA2-AS1	TREH	0.374	3.73189e-38
ACTA2-AS1	NEXN	0.374	3.80917e-38
ACTA2-AS1	CHRM5	0.374	4.20407e-38
ACTA2-AS1	ANKRD36B	0.374	4.2733e-38
ACTA2-AS1	AGAP9	0.374	4.68138e-38
ACTA2-AS1	RAPGEF3	0.374	4.77982e-38
AC055854.1	TUBA3D	0.373	5.11584e-38
ACTA2-AS1	CCDC84	0.373	5.39103e-38
ACTA2-AS1	LCA5	0.373	5.89543e-38
ACTA2-AS1	C17orf78	0.373	6.13836e-38
ACTA2-AS1	KCTD12	0.373	6.9627e-38
ACTA2-AS1	PRSS37	0.373	7.14279e-38
ACTA2-AS1	FMNL3	0.373	7.3902e-38
ACTA2-AS1	KLF9	0.372	1.00949e-37
ACTA2-AS1	DDX47	0.372	1.02526e-37
ACTA2-AS1	C6orf163	0.372	1.06669e-37
ACTA2-AS1	GPR21	0.372	1.16982e-37
ACTA2-AS1	ZNF540	0.371	1.29862e-37
ACTA2-AS1	PP2D1	0.371	1.34362e-37
ACTA2-AS1	PRSS48	0.371	1.44342e-37
ACTA2-AS1	GAS7	0.371	1.54509e-37
ACTA2-AS1	CYP3A7	0.37	2.19805e-37
ACTA2-AS1	CHD2	0.37	2.26561e-37
ACTA2-AS1	VAMP1	0.37	2.33581e-37
ACTA2-AS1	SLIT2	0.37	2.39088e-37
ACTA2-AS1	USP17L2	0.37	2.6605e-37
ACTA2-AS1	NOD1	0.37	2.7815e-37
ACTA2-AS1	INTU	0.37	3.01326e-37
ACTA2-AS1	CD200	0.37	3.07951e-37
ACTA2-AS1	SPATA1	0.37	3.20677e-37
ACTA2-AS1	GCNT7	0.369	3.68423e-37
ACTA2-AS1	CRB2	0.369	3.97544e-37
ACTA2-AS1	ZFP36L2	0.369	4.33124e-37
ACTA2-AS1	THSD7B	0.369	4.87703e-37
ACTA2-AS1	ADGRA2	0.369	4.94348e-37
AC105219.1	ATAD3B	0.369	5.1832e-37
ACTA2-AS1	TPO	0.368	5.9067e-37
ACTA2-AS1	PER1	0.368	5.93169e-37
ACTA2-AS1	TAS2R60	0.368	6.49484e-37
ACTA2-AS1	ZNF333	0.368	6.71781e-37
ACTA2-AS1	LDLRAD2	0.368	7.15024e-37
AC105219.1	JRK	0.368	7.62782e-37
ACTA2-AS1	RABL2A	0.368	7.77079e-37
ACTA2-AS1	DOCK4	0.368	8.46261e-37
ACTA2-AS1	UACA	0.367	8.65809e-37
AC105219.1	ZNF7	0.367	9.27005e-37
ACTA2-AS1	TSHB	0.367	9.64512e-37
ACTA2-AS1	TMEM220	0.367	9.91949e-37
ACTA2-AS1	ARHGAP19	0.367	1.02e-36
AC105219.1	AGER	0.367	1.02882e-36
ACTA2-AS1	PCDHGB7	0.367	1.03187e-36
ACTA2-AS1	TACR1	0.367	1.09583e-36
AC105219.1	SELENOV	0.367	1.15491e-36
AL355312.3	ACP7	0.367	1.25678e-36
ACTA2-AS1	ZNF559-ZNF177	0.366	1.46273e-36
ACTA2-AS1	LRIG2	0.366	1.47457e-36
ACTA2-AS1	KY	0.366	1.59146e-36
ACTA2-AS1	MYH7B	0.366	1.60126e-36
ACTA2-AS1	LZTS1	0.366	1.73388e-36
AL355312.3	PERP	0.366	1.80776e-36
ACTA2-AS1	DNAJB7	0.366	1.84528e-36
ACTA2-AS1	KCNIP4	0.366	1.92764e-36
ACTA2-AS1	PJVK	0.366	2.12876e-36
ACTA2-AS1	WNT8A	0.365	2.32835e-36
AC105219.1	C1orf159	0.365	2.55054e-36
AL355312.3	AC005324.3	0.365	2.5759e-36
ACTA2-AS1	PTPN21	0.365	2.57933e-36
ACTA2-AS1	MYH11	0.365	2.61518e-36
ACTA2-AS1	RNF217	0.364	3.72328e-36
ACTA2-AS1	MYO15B	0.364	3.9302e-36
ACTA2-AS1	AL136295.5	0.364	4.21623e-36
ACTA2-AS1	ARAP3	0.364	4.44055e-36
ACTA2-AS1	WSB1	0.363	5.70999e-36
ACTA2-AS1	PDLIM4	0.363	5.7169e-36
AL355312.3	AL353588.1	0.363	8.30788e-36
ACTA2-AS1	TRPV1	0.363	8.45155e-36
ACTA2-AS1	ZNF793	0.363	8.78831e-36
ACTA2-AS1	KMT2A	0.363	8.89893e-36
AC055854.1	C9orf116	0.363	8.96183e-36
ACTA2-AS1	KCTD16	0.362	9.17997e-36
ACTA2-AS1	CXorf36	0.362	9.83587e-36
ACTA2-AS1	SLC12A4	0.362	9.84819e-36
AC105219.1	RNF224	0.362	1.09278e-35
ACTA2-AS1	ZNF559	0.362	1.12998e-35
ACTA2-AS1	BCO2	0.362	1.17903e-35
AC105219.1	PRR22	0.362	1.40837e-35
ACTA2-AS1	ARL17A	0.361	1.54185e-35
ACTA2-AS1	CALCOCO1	0.361	1.60619e-35
ACTA2-AS1	AC013394.1	0.361	1.7078e-35
ACTA2-AS1	SZT2	0.361	1.71272e-35
ACTA2-AS1	EGR3	0.361	1.7407e-35
AC105219.1	FAM83H	0.361	1.90224e-35
AC055854.1	DPP9	0.361	2.00018e-35
ACTA2-AS1	RAX2	0.361	2.16136e-35
AC105219.1	DNLZ	0.36	2.42501e-35
AC105219.1	AC005726.1	0.36	2.47217e-35
ACTA2-AS1	JMJD7	0.36	2.56259e-35
ACTA2-AS1	PODN	0.36	2.56424e-35
ACTA2-AS1	PRICKLE2	0.36	2.62836e-35
ACTA2-AS1	SHE	0.36	2.81424e-35
ACTA2-AS1	PBOV1	0.36	2.97159e-35
AL355312.3	OVOL3	0.36	2.98187e-35
AC105219.1	EME2	0.36	3.0998e-35
ACTA2-AS1	GPR52	0.36	3.21463e-35
ACTA2-AS1	MAK	0.36	3.33403e-35
AL355312.3	HMGB4	0.36	3.55298e-35
ACTA2-AS1	RBPMS	0.359	3.65367e-35
ACTA2-AS1	CCDC39	0.359	3.73803e-35
ACTA2-AS1	AGBL3	0.359	3.77458e-35
ACTA2-AS1	KCNC4	0.359	3.79811e-35
ACTA2-AS1	KLHDC1	0.359	3.818e-35
ACTA2-AS1	PLPP1	0.359	4.12059e-35
AC105219.1	PYCR3	0.359	4.16568e-35
ACTA2-AS1	KLHL13	0.359	4.36565e-35
ACTA2-AS1	LHX4	0.359	4.8652e-35
ACTA2-AS1	PLA2G4B	0.359	4.94395e-35
AL355312.3	NUTM2G	0.358	5.71137e-35
AC105219.1	SAP25	0.358	5.7197e-35
AC105219.1	COMMD5	0.358	5.7963e-35
ACTA2-AS1	FRMD4B	0.358	5.80656e-35
ACTA2-AS1	TSHZ2	0.358	6.15423e-35
ACTA2-AS1	GLI1	0.358	6.32528e-35
ACTA2-AS1	AC007040.2	0.358	6.41352e-35
ACTA2-AS1	MYO9A	0.358	6.4203e-35
ACTA2-AS1	OR9A4	0.358	7.58453e-35
AC055854.1	LRG1	0.358	8.12927e-35
AL355312.3	KRT26	0.358	8.46632e-35
AC105219.1	EXOSC4	0.357	9.07678e-35
AC105219.1	KLHL17	0.357	9.10255e-35
AC105219.1	NOL12	0.357	9.68803e-35
ACTA2-AS1	AGAP5	0.357	1.11528e-34
ACTA2-AS1	TDRD10	0.357	1.12503e-34
ACTA2-AS1	ADH1A	0.357	1.21921e-34
ACTA2-AS1	PCDHB12	0.357	1.22272e-34
AL355312.3	TRPC4	0.357	1.33382e-34
ACTA2-AS1	AQP1	0.356	1.45481e-34
ACTA2-AS1	ZC3H6	0.356	1.51875e-34
ACTA2-AS1	TAS2R20	0.356	1.85399e-34
ACTA2-AS1	ARPC4-TTLL3	0.356	2.08364e-34
AC105219.1	LIN37	0.356	2.1146e-34
ACTA2-AS1	GNRHR	0.356	2.20408e-34
ACTA2-AS1	AL138752.2	0.355	2.27234e-34
ACTA2-AS1	RAB40AL	0.355	2.35079e-34
ACTA2-AS1	PRX	0.355	2.47324e-34
ACTA2-AS1	PM20D1	0.355	2.52275e-34
ACTA2-AS1	PDE2A	0.355	2.56279e-34
ACTA2-AS1	PLGLB1	0.355	2.63704e-34
ACTA2-AS1	MROH7	0.355	3.07526e-34
ACTA2-AS1	OGT	0.355	3.11257e-34
AL355312.3	PMFBP1	0.355	3.14194e-34
ACTA2-AS1	PROX2	0.355	3.50238e-34
AC105219.1	CENPT	0.354	3.52876e-34
ACTA2-AS1	ZNF471	0.354	3.58926e-34
ACTA2-AS1	ZNF169	0.354	3.73389e-34
AC105219.1	SLC34A3	0.354	3.75626e-34
ACTA2-AS1	BMX	0.354	3.8523e-34
AC105219.1	ZFP41	0.354	3.92638e-34
AL355312.3	SUMO4	0.354	4.02029e-34
AC105219.1	TAF1C	0.354	4.21725e-34
ACTA2-AS1	KLF15	0.354	4.2448e-34
AL355312.3	NUTM2B	0.354	4.41668e-34
ACTA2-AS1	NTN5	0.354	4.72819e-34
AC105219.1	ALKBH6	0.354	4.92586e-34
ACTA2-AS1	OR9A2	0.354	5.12711e-34
ACTA2-AS1	ZNF782	0.354	5.12841e-34
ACTA2-AS1	OR1K1	0.354	5.29617e-34
ACTA2-AS1	EVC	0.354	5.4589e-34
ACTA2-AS1	KIAA1328	0.353	5.64935e-34
ACTA2-AS1	KRTAP5-7	0.353	6.01435e-34
ACTA2-AS1	ANGPTL7	0.353	6.08274e-34
ACTA2-AS1	IL5	0.353	6.19817e-34
ACTA2-AS1	SPACA5	0.353	7.63054e-34
ACTA2-AS1	C15orf62	0.353	7.67982e-34
ACTA2-AS1	NODAL	0.353	8.04374e-34
ACTA2-AS1	FAM118A	0.353	8.05392e-34
ACTA2-AS1	ATXN1	0.352	9.67262e-34
AC105219.1	AL121845.3	0.352	9.72795e-34
ACTA2-AS1	KLHL33	0.352	1.01475e-33
ACTA2-AS1	CFAP70	0.352	1.16689e-33
AC105219.1	EPS8L2	0.351	1.39328e-33
ACTA2-AS1	ANKRD61	0.351	1.45595e-33
ACTA2-AS1	FIGNL2	0.351	1.64356e-33
ACTA2-AS1	KMT2C	0.351	1.85136e-33
ACTA2-AS1	IMPG2	0.351	1.95921e-33
ACTA2-AS1	ATRIP	0.351	1.9636e-33
ACTA2-AS1	ZNF717	0.35	2.32233e-33
ACTA2-AS1	KCNJ13	0.35	2.32407e-33
ACTA2-AS1	MATN2	0.35	2.34502e-33
ACTA2-AS1	DKK3	0.35	2.39857e-33
ACTA2-AS1	SLC13A4	0.35	2.64426e-33
ACTA2-AS1	ZNF235	0.35	2.6816e-33
AC105219.1	ZNF692	0.35	2.94412e-33
AC105219.1	MSH5-SAPCD1	0.35	3.00717e-33
ACTA2-AS1	ERG	0.35	3.10312e-33
ACTA2-AS1	PELI2	0.349	3.29474e-33
ACTA2-AS1	POPDC2	0.349	3.46381e-33
ACTA2-AS1	RBM6	0.349	3.55081e-33
ACTA2-AS1	GRASP	0.349	3.72418e-33
ACTA2-AS1	CLK1	0.349	3.81398e-33
ACTA2-AS1	SLC26A5	0.349	3.91799e-33
ACTA2-AS1	BOC	0.349	4.11292e-33
ACTA2-AS1	ANKRD53	0.349	4.24034e-33
AC105219.1	PRSS53	0.349	4.32856e-33
ACTA2-AS1	HEATR9	0.349	4.60364e-33
ACTA2-AS1	GSN	0.349	4.83615e-33
ACTA2-AS1	NLRP1	0.348	5.37422e-33
ACTA2-AS1	LRP1	0.348	5.40263e-33
ACTA2-AS1	C6orf201	0.348	5.5305e-33
ACTA2-AS1	PINLYP	0.348	5.60192e-33
AC105219.1	MAF1	0.348	5.64159e-33
ACTA2-AS1	FXYD2	0.348	5.87077e-33
AC105219.1	ENGASE	0.348	6.2419e-33
ACTA2-AS1	DGKH	0.348	7.28202e-33
ACTA2-AS1	RORA	0.348	7.44819e-33
AC055854.1	ABAT	0.347	7.96494e-33
ACTA2-AS1	KLF8	0.347	8.032e-33
AL355312.3	GOLGA6C	0.347	8.80574e-33
ACTA2-AS1	SPDYE1	0.347	9.02901e-33
AC105219.1	MC1R	0.347	9.14248e-33
ACTA2-AS1	GAS6	0.347	1.00249e-32
ACTA2-AS1	NUDT13	0.347	1.03107e-32
ACTA2-AS1	PCNX2	0.347	1.07628e-32
ACTA2-AS1	VIP	0.347	1.09446e-32
ACTA2-AS1	NRG2	0.347	1.14838e-32
ACTA2-AS1	GTF2IRD2	0.347	1.20138e-32
ACTA2-AS1	FGF17	0.347	1.20819e-32
ACTA2-AS1	OR11L1	0.346	1.40451e-32
AC105219.1	C8orf44	0.346	1.40573e-32
ACTA2-AS1	OR1B1	0.346	1.4807e-32
ACTA2-AS1	POU5F2	0.346	1.48857e-32
ACTA2-AS1	AC006978.2	0.346	1.56687e-32
AL355312.3	KRTAP10-11	0.346	1.77025e-32
ACTA2-AS1	GK3P	0.346	1.87785e-32
ACTA2-AS1	DZIP1L	0.345	1.91556e-32
ACTA2-AS1	RNF212B	0.345	1.91563e-32
ACTA2-AS1	RUNX1	0.345	1.93075e-32
ACTA2-AS1	MICAL3	0.345	1.96079e-32
AC105219.1	CCER2	0.345	1.99794e-32
ACTA2-AS1	SPDYA	0.345	2.00682e-32
ACTA2-AS1	CLDN24	0.345	2.19003e-32
ACTA2-AS1	OR1Q1	0.345	2.44584e-32
ACTA2-AS1	SENP7	0.345	2.79246e-32
AC105219.1	LENG8	0.345	2.88344e-32
AC055854.1	PDZK1	0.345	2.94501e-32
AC105219.1	ANKS3	0.344	3.03789e-32
ACTA2-AS1	STPG2	0.344	3.35775e-32
ACTA2-AS1	ZEB2	0.344	3.53971e-32
ACTA2-AS1	BNC2	0.344	3.76035e-32
AL355312.3	LAD1	0.344	3.8102e-32
ACTA2-AS1	SLC5A4	0.344	3.97262e-32
ACTA2-AS1	CAV2	0.344	4.02484e-32
AC105219.1	IQANK1	0.344	4.1315e-32
ACTA2-AS1	PCNX1	0.344	4.17962e-32
ACTA2-AS1	OR2D2	0.344	4.36049e-32
ACTA2-AS1	GPATCH2L	0.344	4.44743e-32
ACTA2-AS1	CC2D2A	0.344	4.49285e-32
ACTA2-AS1	RBFOX2	0.344	4.53083e-32
ACTA2-AS1	FAM71C	0.344	4.54389e-32
ACTA2-AS1	GNG7	0.343	4.88456e-32
ACTA2-AS1	FAM13C	0.343	5.25645e-32
ACTA2-AS1	PDE1A	0.343	5.79459e-32
AC105219.1	FAM229A	0.343	5.84172e-32
ACTA2-AS1	ANGPT4	0.343	5.84783e-32
AC105219.1	CAPN15	0.343	5.91371e-32
ACTA2-AS1	LYSMD4	0.343	6.1591e-32
AC105219.1	PFDN2	0.343	6.41759e-32
LINC01117	SFXN5	0.343	6.55614e-32
AC105219.1	TRIM11	0.343	6.59946e-32
ACTA2-AS1	ANKRD10	0.343	7.04688e-32
ACTA2-AS1	ARHGEF25	0.342	7.1216e-32
ACTA2-AS1	EFCAB6	0.342	7.12298e-32
ACTA2-AS1	MDM4	0.342	7.1564e-32
AC105219.1	ADAMTS13	0.342	7.40272e-32
ACTA2-AS1	GPR75-ASB3	0.342	7.66213e-32
ACTA2-AS1	LCN6	0.342	7.70927e-32
AC105219.1	CPT1B	0.342	8.42867e-32
AC105219.1	DGAT1	0.342	9.39296e-32
ACTA2-AS1	FSCN3	0.342	9.59844e-32
ACTA2-AS1	NAALAD2	0.342	9.82708e-32
LINC01117	PHOSPHO2	0.342	1.05093e-31
ACTA2-AS1	MRGPRF	0.341	1.1371e-31
ACTA2-AS1	IL17RD	0.341	1.18395e-31
LINC01117	SMOC2	0.341	1.19353e-31
ACTA2-AS1	LIFR	0.341	1.23682e-31
ACTA2-AS1	SHANK3	0.341	1.30235e-31
ACTA2-AS1	TLDC2	0.341	1.40277e-31
ACTA2-AS1	SLC30A4	0.341	1.41364e-31
ACTA2-AS1	AVPR2	0.341	1.50718e-31
AC105219.1	VPS28	0.341	1.51126e-31
ACTA2-AS1	PLEKHM3	0.341	1.55259e-31
AL355312.3	RAET1L	0.341	1.55821e-31
ACTA2-AS1	TNS2	0.34	1.81738e-31
AL355312.3	NPY4R2	0.34	1.84269e-31
ACTA2-AS1	CFAP69	0.34	1.85066e-31
AL355312.3	LYG2	0.34	1.86161e-31
ACTA2-AS1	CLDN15	0.34	1.97079e-31
ACTA2-AS1	S100Z	0.34	2.06888e-31
AL355312.3	FIGN	0.34	2.10274e-31
ACTA2-AS1	USP50	0.34	2.1403e-31
ACTA2-AS1	IGDCC4	0.34	2.32551e-31
ACTA2-AS1	MAML2	0.34	2.49059e-31
ACTA2-AS1	CEP68	0.339	2.56812e-31
ACTA2-AS1	PCDHGA6	0.339	2.64406e-31
ACTA2-AS1	NBPF19	0.339	2.65536e-31
AC105219.1	U2AF1L4	0.339	2.74875e-31
ACTA2-AS1	IGF1	0.339	2.76562e-31
ACTA2-AS1	ZNF655	0.339	2.89321e-31
ACTA2-AS1	RUFY3	0.339	3.0687e-31
ACTA2-AS1	CELA2B	0.339	3.09028e-31
ACTA2-AS1	REV1	0.339	3.23161e-31
ACTA2-AS1	ZNF546	0.339	3.33237e-31
ACTA2-AS1	EIF4A1	0.339	3.35326e-31
ACTA2-AS1	HGF	0.339	3.39305e-31
ACTA2-AS1	KLHL3	0.339	3.39491e-31
ACTA2-AS1	ATP5MGL	0.339	3.4297e-31
ACTA2-AS1	MATR3	0.339	3.47314e-31
ACTA2-AS1	TMEM253	0.339	3.51348e-31
ACTA2-AS1	ATF7	0.339	3.54525e-31
ACTA2-AS1	CNRIP1	0.339	3.74492e-31
ACTA2-AS1	C9orf131	0.339	3.91439e-31
ACTA2-AS1	ZNF26	0.338	4.44796e-31
AL355312.3	ZNF670-ZNF695	0.338	4.50386e-31
ACTA2-AS1	PLXDC2	0.338	4.52549e-31
AL355312.3	TAS2R40	0.338	4.69961e-31
AC105219.1	DNASE1L2	0.338	5.06389e-31
ACTA2-AS1	POTEF	0.338	5.3895e-31
ACTA2-AS1	AC068896.1	0.338	5.64973e-31
AC055854.1	PGLYRP2	0.338	5.72503e-31
ACTA2-AS1	TYW5	0.338	5.93755e-31
AL355312.3	AGTR2	0.337	6.6215e-31
ACTA2-AS1	C3orf49	0.337	6.89935e-31
ACTA2-AS1	NR3C2	0.337	6.96586e-31
AC105219.1	EGFL8	0.337	7.4901e-31
ACTA2-AS1	ANKRD36C	0.337	7.8778e-31
ACTA2-AS1	ADH6	0.336	9.19133e-31
ACTA2-AS1	CXCL12	0.336	9.51639e-31
LINC01117	NEK11	0.336	1.00874e-30
ACTA2-AS1	ALG13	0.336	1.00957e-30
ACTA2-AS1	OBSCN	0.336	1.02043e-30
AC105219.1	BRICD5	0.336	1.0431e-30
ACTA2-AS1	PTPN14	0.336	1.05248e-30
ACTA2-AS1	IQCN	0.336	1.07846e-30
ACTA2-AS1	H1FNT	0.336	1.17275e-30
ACTA2-AS1	HMCN1	0.336	1.20382e-30
ACTA2-AS1	RTL3	0.336	1.21401e-30
ACTA2-AS1	LTB4R2	0.336	1.24299e-30
ACTA2-AS1	REC114	0.336	1.2792e-30
ACTA2-AS1	LRCH3	0.336	1.28318e-30
ACTA2-AS1	DRICH1	0.336	1.36594e-30
ACTA2-AS1	SLC25A34	0.336	1.39897e-30
ACTA2-AS1	LRRC74A	0.335	1.44658e-30
ACTA2-AS1	AGTR2	0.335	1.52272e-30
AL355312.3	FAM71D	0.335	1.53858e-30
AC105219.1	AGAP6	0.335	1.61912e-30
AC105219.1	NFKBIB	0.335	1.62694e-30
ACTA2-AS1	CCDC14	0.335	1.63212e-30
ACTA2-AS1	EZH1	0.335	1.67273e-30
ACTA2-AS1	PDGFD	0.335	1.67286e-30
ACTA2-AS1	EMCN	0.335	1.93765e-30
ACTA2-AS1	HIST3H3	0.334	2.20858e-30
ACTA2-AS1	CNTNAP3B	0.334	2.22475e-30
ACTA2-AS1	GLT8D2	0.334	2.53913e-30
ACTA2-AS1	KANSL1	0.334	2.54193e-30
ACTA2-AS1	SORBS1	0.334	2.62047e-30
ACTA2-AS1	ZFP36L1	0.334	2.62849e-30
ACTA2-AS1	CCDC50	0.334	2.71558e-30
ACTA2-AS1	AC006254.1	0.334	2.8139e-30
LINC01117	GATA3	0.334	2.98121e-30
ACTA2-AS1	USP17L7	0.334	3.10608e-30
ACTA2-AS1	PAK3	0.334	3.13862e-30
ACTA2-AS1	TMEM132C	0.334	3.23319e-30
ACTA2-AS1	COL6A6	0.333	3.30237e-30
AC105219.1	ZHX1-C8orf76	0.333	3.45395e-30
LINC01117	CFAP69	0.333	3.68881e-30
ACTA2-AS1	KIAA0408	0.333	3.71758e-30
ACTA2-AS1	SMIM18	0.333	3.75834e-30
ACTA2-AS1	TRIM66	0.333	3.78827e-30
ACTA2-AS1	DNHD1	0.333	3.79037e-30
ACTA2-AS1	GXYLT2	0.333	4.20684e-30
ACTA2-AS1	ACCS	0.333	4.32972e-30
AC105219.1	EEF1D	0.333	4.40592e-30
ACTA2-AS1	LRCH2	0.333	4.89435e-30
AC105219.1	OBSCN	0.332	4.9627e-30
ACTA2-AS1	ABCD4	0.332	5.24811e-30
AC105219.1	RPL8	0.332	5.36858e-30
AC105219.1	CYC1	0.332	5.79924e-30
AL355312.3	CAPN12	0.332	6.25716e-30
ACTA2-AS1	LRRC18	0.332	6.78497e-30
ACTA2-AS1	CD160	0.332	6.88641e-30
AC105219.1	ZNF598	0.332	7.22328e-30
ACTA2-AS1	SPINK7	0.331	7.86168e-30
ACTA2-AS1	KCNJ9	0.331	7.97307e-30
ACTA2-AS1	PCDHB15	0.331	8.1359e-30
ACTA2-AS1	MMP21	0.331	8.59549e-30
ACTA2-AS1	SMAD9	0.331	9.00937e-30
ACTA2-AS1	KMT2E	0.331	9.21951e-30
ACTA2-AS1	AMOTL1	0.331	9.5662e-30
ACTA2-AS1	STARD8	0.331	1.00613e-29
AC105219.1	PAQR6	0.331	1.02428e-29
ACTA2-AS1	LPCAT2	0.331	1.03836e-29
ACTA2-AS1	CRHR2	0.331	1.09364e-29
ACTA2-AS1	FAM217A	0.331	1.09413e-29
ACTA2-AS1	GCNA	0.331	1.09735e-29
ACTA2-AS1	ZNF891	0.33	1.15946e-29
AL355312.3	KRTAP12-3	0.33	1.21917e-29
ACTA2-AS1	FAM227A	0.33	1.22914e-29
ACTA2-AS1	HYPK	0.33	1.24475e-29
ACTA2-AS1	ZNF493	0.33	1.34815e-29
AC105219.1	INO80E	0.33	1.4004e-29
MNX1-AS1	RPUSD3	0.33	1.50137e-29
ACTA2-AS1	TAS2R13	0.33	1.70391e-29
ACTA2-AS1	POTEJ	0.329	1.75649e-29
AL355312.3	LHFPL5	0.329	1.78334e-29
ACTA2-AS1	PDC	0.329	1.80335e-29
AC055854.1	FBXO16	0.329	1.81166e-29
ACTA2-AS1	NRN1L	0.329	1.89748e-29
ACTA2-AS1	TAS2R10	0.329	2.22788e-29
AC105219.1	EXD3	0.329	2.22936e-29
ACTA2-AS1	DOP1A	0.329	2.23004e-29
ACTA2-AS1	SPATA6L	0.329	2.23682e-29
ACTA2-AS1	PRDM2	0.329	2.45487e-29
ACTA2-AS1	NBPF12	0.329	2.49744e-29
MNX1-AS1	EPCAM	0.329	2.51576e-29
ACTA2-AS1	RSRP1	0.329	2.52351e-29
ACTA2-AS1	RGL4	0.328	2.59152e-29
ACTA2-AS1	CAV1	0.328	2.60238e-29
AC105219.1	KRTAP5-1	0.328	2.61215e-29
ACTA2-AS1	SHPRH	0.328	2.8463e-29
ACTA2-AS1	AL121753.1	0.328	2.93215e-29
ACTA2-AS1	NDN	0.328	2.96304e-29
ACTA2-AS1	ZSCAN23	0.328	3.04416e-29
ACTA2-AS1	LSMEM1	0.328	3.04445e-29
ACTA2-AS1	PDLIM7	0.328	3.24137e-29
ACTA2-AS1	PDGFA	0.328	3.33766e-29
AC105219.1	ANKZF1	0.328	3.34454e-29
ACTA2-AS1	PGLYRP1	0.328	3.36085e-29
MNX1-AS1	AP1S1	0.328	3.37047e-29
AC105219.1	SNAPC4	0.328	3.43653e-29
ACTA2-AS1	HOXA3	0.328	3.71087e-29
ACTA2-AS1	ADAMTS10	0.328	3.78499e-29
ACTA2-AS1	AAK1	0.327	3.90755e-29
ACTA2-AS1	SGCD	0.327	3.96037e-29
ACTA2-AS1	ERICH1	0.327	4.1292e-29
ACTA2-AS1	ZNF852	0.327	4.14934e-29
ACTA2-AS1	AC020915.1	0.327	4.1508e-29
ACTA2-AS1	C14orf28	0.327	4.2352e-29
AL355312.3	LRRC74A	0.327	4.29756e-29
AC105219.1	CPNE7	0.327	4.52572e-29
ACTA2-AS1	IL33	0.327	4.53606e-29
ACTA2-AS1	ZNF519	0.327	4.59265e-29
ACTA2-AS1	RMDN2	0.327	4.89512e-29
ACTA2-AS1	TCF4	0.327	4.91829e-29
AC105219.1	MAPK8IP3	0.327	5.28613e-29
ACTA2-AS1	WNT2B	0.327	5.35526e-29
ACTA2-AS1	PCDHA9	0.327	5.50595e-29
AC105219.1	PABPC1L	0.327	5.72131e-29
AC105219.1	TMEM249	0.326	5.84811e-29
ACTA2-AS1	TAS2R14	0.326	6.11422e-29
ACTA2-AS1	CCNL2	0.326	6.12122e-29
ACTA2-AS1	PRH1	0.326	6.17829e-29
AC105219.1	FAM193B	0.326	6.17882e-29
ACTA2-AS1	RAB40A	0.326	6.26214e-29
ACTA2-AS1	ARRDC3	0.326	6.59587e-29
ACTA2-AS1	TAS2R30	0.326	6.73154e-29
ACTA2-AS1	F2RL2	0.326	6.91463e-29
ACTA2-AS1	SRSF5	0.326	6.9643e-29
ACTA2-AS1	NEDD9	0.326	7.16617e-29
ACTA2-AS1	FNBP4	0.326	7.31587e-29
ACTA2-AS1	FAM47E	0.326	7.50264e-29
ACTA2-AS1	GNRH1	0.326	7.87195e-29
ACTA2-AS1	OMG	0.326	8.25997e-29
ACTA2-AS1	ANKHD1	0.326	8.68642e-29
ACTA2-AS1	KCNS2	0.325	8.80005e-29
ACTA2-AS1	OR2M4	0.325	9.04045e-29
AL355312.3	PATE4	0.325	9.898e-29
ACTA2-AS1	FAM229A	0.325	1.01461e-28
ACTA2-AS1	KCTD7	0.325	1.07649e-28
AC055854.1	RNF183	0.325	1.1615e-28
AC105219.1	GPAA1	0.325	1.22211e-28
ACTA2-AS1	DLL1	0.325	1.26251e-28
ACTA2-AS1	CFLAR	0.325	1.28054e-28
ACTA2-AS1	DNAJC27	0.324	1.36301e-28
LINC01117	ARMC9	0.324	1.38438e-28
ACTA2-AS1	TAS2R50	0.324	1.46762e-28
ACTA2-AS1	DOCK1	0.324	1.54639e-28
ACTA2-AS1	ZNF23	0.324	1.56147e-28
ACTA2-AS1	MTRNR2L7	0.324	1.57325e-28
MNX1-AS1	PPM1G	0.324	1.60874e-28
AC105219.1	TELO2	0.324	1.73076e-28
ACTA2-AS1	TSPAN7	0.324	1.77899e-28
AC105219.1	NCCRP1	0.324	1.78585e-28
AL355312.3	OR9A4	0.324	1.80839e-28
AC055854.1	CCDC40	0.324	1.93431e-28
AC105219.1	KLK8	0.323	1.99368e-28
ACTA2-AS1	TPM1	0.323	2.0388e-28
ACTA2-AS1	NABP1	0.323	2.05819e-28
AL355312.3	OR1E1	0.323	2.10466e-28
ACTA2-AS1	TRMT44	0.323	2.15498e-28
AL355312.3	PXT1	0.323	2.18451e-28
ACTA2-AS1	RYR3	0.323	2.42009e-28
AC105219.1	ARHGAP33	0.323	2.46149e-28
ACTA2-AS1	KLF12	0.323	2.48227e-28
ACTA2-AS1	SLFNL1	0.323	2.61508e-28
AC105219.1	PPT2-EGFL8	0.323	2.63338e-28
ACTA2-AS1	ANKRD30A	0.323	2.67165e-28
ACTA2-AS1	RAPGEF2	0.323	2.69307e-28
LINC01117	WDR19	0.323	2.79347e-28
ACTA2-AS1	NRDE2	0.322	3.13214e-28
AC105219.1	ACAP3	0.322	3.17653e-28
AC105219.1	DAZAP1	0.322	3.3114e-28
ACTA2-AS1	NUP210L	0.322	3.33502e-28
ACTA2-AS1	PKD2L2	0.322	3.66454e-28
ACTA2-AS1	LDHAL6B	0.322	3.73444e-28
ACTA2-AS1	CATSPERE	0.322	3.78193e-28
ACTA2-AS1	C9orf84	0.322	3.82654e-28
ACTA2-AS1	AP003108.2	0.322	3.91121e-28
AL355312.3	STPG4	0.322	3.95343e-28
ACTA2-AS1	PIK3R1	0.322	3.9926e-28
ACTA2-AS1	AC093227.2	0.322	4.10308e-28
ACTA2-AS1	MYL9	0.321	4.40894e-28
LINC01117	IGFALS	0.321	4.51154e-28
LINC01117	ZNF516	0.321	4.64129e-28
ACTA2-AS1	ADH4	0.321	4.65055e-28
AL355312.3	MBD3L5	0.321	4.7789e-28
ACTA2-AS1	MEP1B	0.321	4.82235e-28
ACTA2-AS1	MBD5	0.321	4.94913e-28
AC105219.1	RNF207	0.321	5.02067e-28
ACTA2-AS1	UBN2	0.321	5.08475e-28
AL355312.3	MROH7	0.321	5.431e-28
AC105219.1	DPH7	0.321	5.44746e-28
ACTA2-AS1	HIC1	0.321	5.57387e-28
ACTA2-AS1	USP53	0.321	5.96928e-28
ACTA2-AS1	FAT4	0.321	6.30437e-28
ACTA2-AS1	FAM156A	0.321	6.31613e-28
ACTA2-AS1	SGK494	0.321	6.37823e-28
ACTA2-AS1	TTC21A	0.321	6.46345e-28
ACTA2-AS1	LRIG3	0.32	6.81723e-28
AC105219.1	CRTC2	0.32	7.76618e-28
AC105219.1	RRP1	0.32	7.80829e-28
ACTA2-AS1	ATP9B	0.32	7.99667e-28
LINC01117	KLHDC1	0.32	8.00963e-28
ACTA2-AS1	OR10A3	0.32	8.01954e-28
AL355312.3	CTRL	0.32	8.25878e-28
AL355312.3	GJB3	0.32	8.42967e-28
ACTA2-AS1	PRH2	0.32	8.4407e-28
ACTA2-AS1	TET2	0.32	8.67646e-28
MNX1-AS1	CDK5	0.32	8.75897e-28
ACTA2-AS1	ELMOD3	0.32	9.54592e-28
ACTA2-AS1	NDEL1	0.319	9.92626e-28
AC105219.1	PSMD4	0.319	1.08975e-27
AC105219.1	MRPS21	0.319	1.1105e-27
LINC01117	SPEF2	0.319	1.14939e-27
ACTA2-AS1	AZIN2	0.319	1.1851e-27
ACTA2-AS1	TNRC6B	0.319	1.24152e-27
ACTA2-AS1	PLCH2	0.319	1.27846e-27
ACTA2-AS1	CGB7	0.319	1.27954e-27
ACTA2-AS1	NCBP3	0.319	1.28915e-27
AC105219.1	CAPN10	0.319	1.29406e-27
ACTA2-AS1	HDAC4	0.319	1.32136e-27
AC105219.1	ASIC4	0.319	1.32526e-27
MNX1-AS1	MIS18A	0.319	1.37188e-27
ACTA2-AS1	KLHL10	0.319	1.38097e-27
LINC01117	SPATA6L	0.319	1.38325e-27
ACTA2-AS1	NBEAL1	0.319	1.40883e-27
AC105219.1	SPPL2B	0.319	1.41031e-27
AC105219.1	MAMDC4	0.319	1.42809e-27
AL355312.3	TMSB10	0.318	1.48227e-27
ACTA2-AS1	NCKAP5L	0.318	1.51344e-27
ACTA2-AS1	ZNF506	0.318	1.51585e-27
ACTA2-AS1	IFNK	0.318	1.72103e-27
AC105219.1	TEX22	0.318	1.73183e-27
ACTA2-AS1	WNT9B	0.318	1.77831e-27
ACTA2-AS1	BTBD18	0.318	1.91818e-27
AC105219.1	C2CD4D	0.318	1.96876e-27
ACTA2-AS1	ZNF177	0.318	2.0123e-27
ACTA2-AS1	ZNF354B	0.318	2.0715e-27
ACTA2-AS1	DSPP	0.317	2.34719e-27
ACTA2-AS1	OSR1	0.317	2.5115e-27
ACTA2-AS1	PLAGL1	0.317	2.54186e-27
AC105219.1	RPL30	0.317	2.58708e-27
LINC01117	CCNH	0.317	2.59377e-27
ACTA2-AS1	ENOSF1	0.317	2.64029e-27
ACTA2-AS1	PLEKHA4	0.317	2.68798e-27
ACTA2-AS1	ZNF577	0.317	2.72786e-27
MNX1-AS1	SAPCD2	0.317	2.74967e-27
ACTA2-AS1	DNAH7	0.317	2.75122e-27
ACTA2-AS1	SPDYE16	0.317	2.77504e-27
AL355312.3	OR2D3	0.317	2.83505e-27
ACTA2-AS1	ANAPC4	0.317	3.04674e-27
ACTA2-AS1	DNAH6	0.317	3.059e-27
ACTA2-AS1	MPRIP	0.317	3.1197e-27
ACTA2-AS1	ADGRD2	0.316	3.28035e-27
ACTA2-AS1	CCDC66	0.316	3.29706e-27
AC105219.1	SLC39A4	0.316	3.65211e-27
ACTA2-AS1	HSPA12B	0.316	3.72498e-27
ACTA2-AS1	ZNF780B	0.316	3.81433e-27
ACTA2-AS1	OR1L3	0.316	4.16648e-27
AC105219.1	LRFN1	0.316	4.46713e-27
ACTA2-AS1	ACKR1	0.316	4.54741e-27
ACTA2-AS1	TUBA8	0.316	4.61355e-27
ACTA2-AS1	OR1L1	0.315	4.73077e-27
LINC01117	CFAP43	0.315	4.95608e-27
ACTA2-AS1	CCDC7	0.315	5.03007e-27
ACTA2-AS1	KCNV2	0.315	5.25665e-27
ACTA2-AS1	POTEI	0.315	5.30616e-27
ACTA2-AS1	PKD1L3	0.315	5.71287e-27
AL355312.3	RHBDL2	0.315	5.75234e-27
ACTA2-AS1	SOX17	0.315	5.9937e-27
ACTA2-AS1	FAM236D	0.315	6.10373e-27
ACTA2-AS1	EBF1	0.315	6.17662e-27
ACTA2-AS1	BTAF1	0.315	6.17716e-27
ACTA2-AS1	ABCB5	0.315	6.43173e-27
AL355312.3	IDI2	0.315	6.43754e-27
ACTA2-AS1	GABPB2	0.315	6.44329e-27
ACTA2-AS1	CYP4A22	0.315	6.55971e-27
AC105219.1	OPLAH	0.315	6.69798e-27
LINC01117	NOSTRIN	0.315	6.7822e-27
AC105219.1	SLC52A1	0.315	6.90133e-27
ACTA2-AS1	RGS12	0.314	7.17264e-27
ACTA2-AS1	DLC1	0.314	7.64284e-27
AC105219.1	SLURP1	0.314	7.69663e-27
ACTA2-AS1	GJA9-MYCBP	0.314	7.92902e-27
AC105219.1	KMT5C	0.314	7.94036e-27
ACTA2-AS1	OR2M5	0.314	7.9665e-27
ACTA2-AS1	PSG7	0.314	8.05168e-27
ACTA2-AS1	ZNF141	0.314	8.08929e-27
AL355312.3	OR52I1	0.314	8.23447e-27
ACTA2-AS1	SLC17A7	0.314	8.25229e-27
ACTA2-AS1	TAMM41	0.314	8.51745e-27
SIRLNT	PLP1	0.314	8.93847e-27
ACTA2-AS1	SCARA5	0.314	9.07407e-27
ACTA2-AS1	DIXDC1	0.314	9.43946e-27
ACTA2-AS1	MMRN2	0.314	9.46469e-27
ACTA2-AS1	KIAA1217	0.314	9.82134e-27
AL355312.3	RPA4	0.314	9.85055e-27
AC105219.1	ZNF276	0.314	9.87449e-27
ACTA2-AS1	PIK3C2G	0.313	1.08686e-26
ACTA2-AS1	POTEM	0.313	1.09129e-26
MNX1-AS1	PYCR1	0.313	1.09244e-26
ACTA2-AS1	C1QTNF7	0.313	1.10328e-26
ACTA2-AS1	ADAM20	0.313	1.1253e-26
AC105219.1	TEN1-CDK3	0.313	1.21209e-26
AL355312.3	CRYBG2	0.313	1.22735e-26
ACTA2-AS1	NME9	0.313	1.31846e-26
ACTA2-AS1	ZNF862	0.313	1.33015e-26
ACTA2-AS1	CENPC	0.313	1.34353e-26
ACTA2-AS1	ESR2	0.313	1.43623e-26
LINC01117	BBS5	0.313	1.45902e-26
ACTA2-AS1	TREML1	0.312	1.51301e-26
AL355312.3	KRTAP10-12	0.312	1.58171e-26
ACTA2-AS1	ELK3	0.312	1.62234e-26
ACTA2-AS1	SGK1	0.312	1.6493e-26
MNX1-AS1	CBX2	0.312	1.66976e-26
AC055854.1	NAT1	0.312	1.67446e-26
ACTA2-AS1	MLYCD	0.312	1.74077e-26
ACTA2-AS1	GYPE	0.312	1.84628e-26
ACTA2-AS1	PSMD14	-0.312	1.94516e-26
ACTA2-AS1	RASL10A	0.312	2.08758e-26
ACTA2-AS1	SH3PXD2A	0.312	2.1436e-26
ACTA2-AS1	ZNF790	0.312	2.15953e-26
AL355312.3	CDRT1	0.312	2.17101e-26
AC105219.1	STX10	0.312	2.17698e-26
ACTA2-AS1	INTS6L	0.311	2.31145e-26
AC105219.1	SLC23A3	0.311	2.3248e-26
ACTA2-AS1	DDI1	0.311	2.42822e-26
LINC01117	ABHD1	0.311	2.58579e-26
AL355312.3	C4orf54	0.311	2.65093e-26
ACTA2-AS1	U2AF1	0.311	2.83963e-26
AC105219.1	DCST1	0.311	2.98717e-26
ACTA2-AS1	SYT2	0.311	3.02074e-26
ACTA2-AS1	HCRTR1	0.311	3.02482e-26
AC105219.1	SCNM1	0.311	3.05485e-26
ACTA2-AS1	CAVIN1	0.311	3.14048e-26
ACTA2-AS1	MSANTD1	0.31	3.27849e-26
ACTA2-AS1	PCDHGC5	0.31	3.34468e-26
ACTA2-AS1	MEGF6	0.31	3.38364e-26
LINC01117	GATAD1	0.31	3.39906e-26
AC055854.1	ZMYND10	0.31	3.5414e-26
AL355312.3	PPP1R14C	0.31	4.03263e-26
ACTA2-AS1	NAP1L3	0.31	4.05902e-26
ACTA2-AS1	PDZD9	0.31	4.10178e-26
AC105219.1	LUC7L	0.31	4.14215e-26
ACTA2-AS1	INPP5B	0.31	4.21738e-26
AC105219.1	RTEL1-TNFRSF6B	0.31	4.65586e-26
ACTA2-AS1	BTNL9	0.31	4.74218e-26
ACTA2-AS1	MYO1H	0.309	5.39511e-26
ACTA2-AS1	NHSL2	0.309	5.47562e-26
ACTA2-AS1	MEF2C	0.309	5.82061e-26
ACTA2-AS1	TRMT10B	0.309	5.92123e-26
ACTA2-AS1	ARHGEF15	0.309	6.14541e-26
ACTA2-AS1	ZNF573	0.309	6.15776e-26
AC105219.1	LZTR1	0.309	6.23479e-26
ACTA2-AS1	ADGRF3	0.309	6.63773e-26
ACTA2-AS1	HTR3E	0.309	6.67571e-26
ACTA2-AS1	C2orf40	0.308	7.45652e-26
AL355312.3	MND1	0.308	7.54065e-26
ACTA2-AS1	STX1B	0.308	7.59058e-26
AL355312.3	CCDC150	0.308	8.13486e-26
LINC01117	CASC1	0.308	8.54915e-26
ACTA2-AS1	MRNIP	0.308	8.58082e-26
AL355312.3	NXPE2	0.308	8.59202e-26
ACTA2-AS1	LAYN	0.308	8.78231e-26
ACTA2-AS1	SYNE3	0.308	8.98243e-26
MNX1-AS1	FAM171A2	0.308	9.08867e-26
AL355312.3	GPR17	0.308	9.90488e-26
ACTA2-AS1	FAM160A2	0.308	9.95049e-26
ACTA2-AS1	C6orf10	0.308	9.96353e-26
AC055854.1	RIBC1	0.308	1.00628e-25
ACTA2-AS1	CREBRF	0.308	1.01608e-25
ACTA2-AS1	DAB2IP	0.308	1.02132e-25
AC105219.1	SPEG	0.307	1.03632e-25
ACTA2-AS1	AC012309.1	0.307	1.03924e-25
ACTA2-AS1	COL16A1	0.307	1.04468e-25
ACTA2-AS1	AC009690.1	0.307	1.078e-25
AL355312.3	B3GNT4	0.307	1.085e-25
ACTA2-AS1	OR6V1	0.307	1.10941e-25
SIRLNT	LETM2	0.307	1.14995e-25
AC105219.1	BOLA1	0.307	1.15023e-25
MNX1-AS1	POP7	0.307	1.16693e-25
ACTA2-AS1	SYN2	0.307	1.27027e-25
AL355312.3	KRTAP12-1	0.307	1.29231e-25
AC105219.1	WDR90	0.307	1.30736e-25
ACTA2-AS1	TAS2R41	0.307	1.31611e-25
AL355312.3	CEACAM19	0.307	1.34227e-25
ACTA2-AS1	OR14K1	0.307	1.34507e-25
AC105219.1	SH2B1	0.307	1.38063e-25
AC105219.1	DCST2	0.307	1.42246e-25
AL355312.3	ERVW-1	0.306	1.55225e-25
AC105219.1	CHTOP	0.306	1.56868e-25
AC105219.1	SLC39A5	0.306	1.58666e-25
ACTA2-AS1	TRMT13	0.306	1.68605e-25
ACTA2-AS1	PARD3B	0.306	1.71297e-25
ACTA2-AS1	GJA9	0.306	1.77884e-25
ACTA2-AS1	AL133352.1	0.306	1.90166e-25
AC105219.1	RRP9	0.306	1.91068e-25
ACTA2-AS1	BEND5	0.306	1.99779e-25
ACTA2-AS1	HRH4	0.306	2.02293e-25
ACTA2-AS1	ZNF662	0.306	2.04525e-25
ACTA2-AS1	CCDC30	0.306	2.04708e-25
LINC01117	NUP93	-0.306	2.06644e-25
ACTA2-AS1	RNF39	0.306	2.08862e-25
ACTA2-AS1	KIT	0.306	2.13732e-25
ACTA2-AS1	FAM162B	0.305	2.19056e-25
ACTA2-AS1	ZNF561	0.305	2.33136e-25
ACTA2-AS1	ALS2CR12	0.305	2.3461e-25
LINC01117	TRIM8	0.305	2.34667e-25
AC105219.1	TRMT61A	0.305	2.35856e-25
AC105219.1	DOC2A	0.305	2.38383e-25
ACTA2-AS1	SMYD4	0.305	2.4699e-25
AC105219.1	NPIPB15	0.305	2.64803e-25
ACTA2-AS1	DDX39B	0.305	2.64933e-25
ACTA2-AS1	ATP6AP1L	0.305	2.68852e-25
ACTA2-AS1	AC114490.2	0.305	2.69359e-25
ACTA2-AS1	BLOC1S1-RDH5	0.305	2.73025e-25
ACTA2-AS1	CSRNP1	0.305	2.74248e-25
ACTA2-AS1	LCN10	0.305	2.78384e-25
ACTA2-AS1	CRIM1	0.305	2.78502e-25
ACTA2-AS1	AK5	0.305	2.80707e-25
ACTA2-AS1	SERPINE3	0.305	2.83901e-25
ACTA2-AS1	UPP2	0.305	2.99036e-25
LINC01117	RAB17	0.305	3.08517e-25
AC105219.1	GPS2	0.305	3.17331e-25
ACTA2-AS1	TLE4	0.304	3.23569e-25
LINC01117	TTC39C	0.304	3.31199e-25
LINC01117	GLI3	0.304	3.36139e-25
ACTA2-AS1	RBM44	0.304	3.39033e-25
AL355312.3	TMEM45A	0.304	3.43917e-25
ACTA2-AS1	ZNF841	0.304	3.44377e-25
ACTA2-AS1	ZSCAN25	0.304	3.509e-25
ACTA2-AS1	TAS2R46	0.304	3.68015e-25
AL355312.3	KATNA1	0.304	3.83258e-25
ACTA2-AS1	ZNF571	0.304	3.87362e-25
ACTA2-AS1	TMEM204	0.304	3.87991e-25
ACTA2-AS1	TBRG1	0.304	3.89899e-25
ACTA2-AS1	SERPIND1	0.304	3.91288e-25
ACTA2-AS1	ZNF528	0.304	3.92276e-25
ACTA2-AS1	NLGN3	0.304	3.94754e-25
ACTA2-AS1	TMEM273	0.304	3.96963e-25
AC105219.1	AARSD1	0.304	3.99574e-25
LINC01117	PIH1D2	0.304	4.01488e-25
ACTA2-AS1	ZNF248	0.304	4.61778e-25
ACTA2-AS1	PTPRB	0.303	4.71742e-25
ACTA2-AS1	NAPSA	0.303	4.76717e-25
ACTA2-AS1	FAM193B	0.303	5.12325e-25
LINC01117	GLDN	0.303	5.39236e-25
LINC01117	SPATA4	0.303	5.43037e-25
AC055854.1	TJP3	0.303	5.47974e-25
ACTA2-AS1	A4GNT	0.303	5.56401e-25
AC055854.1	CCDC196	0.303	6.05745e-25
ACTA2-AS1	ERICH6	0.303	6.23152e-25
ACTA2-AS1	KANK3	0.303	6.34621e-25
ACTA2-AS1	OR2D3	0.303	6.38252e-25
AC105219.1	E4F1	0.303	6.47175e-25
ACTA2-AS1	SHROOM4	0.303	6.48785e-25
AC105219.1	DEFB107B	0.303	6.49854e-25
AL355312.3	GJA9	0.302	6.79593e-25
ACTA2-AS1	KIAA2026	0.302	6.92636e-25
ACTA2-AS1	EHD2	0.302	7.5841e-25
ACTA2-AS1	RPS6KA5	0.302	7.74973e-25
AC055854.1	CFAP157	0.302	7.77764e-25
AC105219.1	QTRT1	0.302	7.83259e-25
MNX1-AS1	EN2	0.302	7.872e-25
ACTA2-AS1	RFTN2	0.302	7.981e-25
ACTA2-AS1	TMEM88	0.302	8.31346e-25
AL355312.3	EXT1	0.302	8.73419e-25
ACTA2-AS1	WBP2NL	0.302	8.73954e-25
ACTA2-AS1	FLRT2	0.302	9.04215e-25
ACTA2-AS1	ZDHHC17	0.302	9.42339e-25
AC105219.1	CLASRP	0.301	9.80971e-25
ACTA2-AS1	C1orf43	-0.301	9.99883e-25
ACTA2-AS1	SLC35G6	0.301	1.00524e-24
ACTA2-AS1	ASPA	0.301	1.0134e-24
ACTA2-AS1	TAL1	0.301	1.0178e-24
LINC01117	ENO4	0.301	1.01977e-24
ACTA2-AS1	ATM	0.301	1.04128e-24
ACTA2-AS1	ZNF589	0.301	1.08935e-24
AC055854.1	CFAP99	0.301	1.20361e-24
ACTA2-AS1	PRR5-ARHGAP8	0.301	1.23559e-24
ACTA2-AS1	SPATA7	0.301	1.37472e-24
AC105219.1	CAPN12	0.3	1.42555e-24
AL355312.3	HIST3H3	0.3	1.49231e-24
MNX1-AS1	PODXL2	0.3	1.51029e-24
AC055854.1	DNALI1	0.3	1.53909e-24
ACTA2-AS1	OR10A5	0.3	1.54416e-24
ACTA2-AS1	SPATA12	0.3	1.55437e-24
ACTA2-AS1	CARD8	0.3	1.62739e-24
ACTA2-AS1	ARHGAP24	0.3	1.6292e-24
AC105219.1	ZNF316	0.3	1.69494e-24
ACTA2-AS1	MTRNR2L5	0.3	1.70592e-24
AC105219.1	AMT	0.3	1.80099e-24
ACTA2-AS1	GIGYF1	0.3	1.82925e-24
ACTA2-AS1	TSPAN16	0.3	1.92493e-24
ACTA2-AS1	METTL24	0.3	2.02647e-24
