# Supplementary material for: A panel of 8-lncRNA predicts prognosis of breast cancer patients and migration of breast cancer cells
Source: PLoS One. 2021 Jun 4;16(6):e0249174. doi: 10.1371/journal.pone.0249174 (PMC8177463; doi:10.1371/journal.pone.0249174)
Supplement: S5 File — (XLSX) [file pone.0249174.s009.xlsx]

## Sheet: GO
ONTOLOGY	ID	Description	Count	pvalue	geneID
MF	GO:0033038	bitter taste receptor activity	12	7.66899e-10	TAS2R4/TAS2R5/TAS2R3/TAS2R60/TAS2R20/TAS2R40/TAS2R13/TAS2R10/TAS2R14/TAS2R30/TAS2R50/TAS2R46
MF	GO:0008527	taste receptor activity	13	1.64628e-09	TAS2R4/TAS2R5/TAS2R3/TAS2R60/TAS2R20/TAS2R40/TAS2R13/TAS2R10/TAS2R14/TAS2R30/TAS2R50/PKD1L3/TAS2R46
BP	GO:0050912	detection of chemical stimulus involved in sensory perception of taste	14	1.05394e-07	TAS2R4/TAS2R5/TAS2R3/TAS2R60/TAS2R20/TAS2R40/TAS2R13/TAS2R10/TAS2R14/TAS2R30/TAS2R50/PKD1L3/TAS2R41/TAS2R46
BP	GO:0001580	detection of chemical stimulus involved in sensory perception of bitter taste	13	1.32169e-07	TAS2R4/TAS2R5/TAS2R3/TAS2R60/TAS2R20/TAS2R40/TAS2R13/TAS2R10/TAS2R14/TAS2R30/TAS2R50/TAS2R41/TAS2R46
BP	GO:0050913	sensory perception of bitter taste	13	4.47567e-07	TAS2R4/TAS2R5/TAS2R3/TAS2R60/TAS2R20/TAS2R40/TAS2R13/TAS2R10/TAS2R14/TAS2R30/TAS2R50/TAS2R41/TAS2R46
BP	GO:0050909	sensory perception of taste	15	2.15054e-06	TAS2R4/P2RX2/TAS2R5/TAS2R3/TAS2R60/TAS2R20/TAS2R40/TAS2R13/TAS2R10/TAS2R14/TAS2R30/TAS2R50/PKD1L3/TAS2R41/TAS2R46
BP	GO:0036159	inner dynein arm assembly	6	5.05287e-05	DNAH1/CCDC39/CCDC40/DNAH7/ZMYND10/DNALI1
MF	GO:0046703	natural killer cell lectin-like receptor binding	5	0.000114108	RAET1G/RAET1E/ULBP3/ULBP2/RAET1L
BP	GO:0042271	susceptibility to natural killer cell mediated cytotoxicity	5	0.000262185	RAET1G/RAET1E/ULBP3/ULBP2/RAET1L
CC	GO:0005859	muscle myosin complex	6	0.00027848	MYH13/MYH4/MYH8/MYH3/MYH11/MYL9
BP	GO:0072006	nephron development	18	0.000384457	FGF1/ACTA2/PKD2/EGR1/KLF15/KLHL3/AGTR2/PDGFD/GATA3/WNT2B/DLL1/CFLAR/FAT4/WNT9B/OSR1/MEF2C/NUP93/GLI3
BP	GO:0007368	determination of left/right symmetry	16	0.000500903	NPHP3/ACVR2A/PKD2/PCSK5/BICC1/C9orf116/CCDC39/NODAL/CC2D2A/MMP21/DLL1/CCDC40/RNF207/SOX17/BBS5/MEF2C
MF	GO:0030548	acetylcholine receptor regulator activity	5	0.00050511	PATE1/LYNX1/PATE4/CDK5/SLURP1
MF	GO:0099602	neurotransmitter receptor regulator activity	5	0.00050511	PATE1/LYNX1/PATE4/CDK5/SLURP1
BP	GO:0003012	muscle system process	42	0.000532552	SCN2B/LMOD1/PPP1R12B/ACTA2/OXTR/SCN4B/CNN1/KCNE1B/MYLK/MYH13/MYH4/NPPA/FOXO1/MYH8/MYL4/P2RX2/MYH3/CACNA1C/HTR2B/UTRN/CKMT2/KCNE1/DOCK4/TACR1/MYH11/TRPV1/KLF15/GSN/ABAT/GTF2IRD2/IGF1/AGTR2/SORBS1/CAV1/CFLAR/TPM1/MYL9/RNF207/HDAC4/MEF2C/KIT/DDX39B
BP	GO:0090183	regulation of kidney development	10	0.000552042	EGR1/AGTR2/PDGFD/GATA3/PDGFA/WNT2B/CFLAR/FAT4/WNT9B/OSR1
BP	GO:0061371	determination of heart left/right asymmetry	11	0.000577177	NPHP3/PKD2/CCDC39/NODAL/MMP21/DLL1/CCDC40/RNF207/SOX17/BBS5/MEF2C
CC	GO:0000137	Golgi cis cisterna	7	0.000619367	GOLGA8H/GOLGA8R/GOLGA8N/GOLGA8K/GOLGA8B/GOLGA8O/GOLGA6C
BP	GO:0050907	detection of chemical stimulus involved in sensory perception	43	0.000714716	OR2AE1/OR2L3/OR1E2/OR2L13/TAS2R4/TAS2R5/TAS2R3/OR2H2/OR2L5/OR5P2/OR5P3/OR52K2/OR1D2/TAS2R60/TRPV1/OR9A4/TAS2R20/OR9A2/OR1K1/OR11L1/OR1B1/OR1Q1/OR2D2/TAS2R40/TAS2R13/TAS2R10/TAS2R14/TAS2R30/OR2M4/TAS2R50/OR1E1/OR10A3/OR2D3/OR1L3/OR1L1/PKD1L3/OR2M5/OR52I1/OR6V1/TAS2R41/OR14K1/TAS2R46/OR10A5
MF	GO:0035925	mRNA 3'-UTR AU-rich region binding	5	0.000749257	RBMS3/CPSF1/CPEB2/ZFP36L2/ZFP36L1
CC	GO:0043296	apical junction complex	18	0.000759029	CLDN19/MAPK15/CLDN11/JAM2/JAM3/CLDN20/FRMD4B/CLDN24/CLDN15/SORBS1/AMOTL1/EPCAM/RAPGEF2/USP53/SAPCD2/PARD3B/TJP3/SHROOM4
BP	GO:0001822	kidney development	28	0.000780735	NPHP3/FGF1/ACTA2/PKD2/EGR1/GLI2/SPRY1/PCSK5/ARID5B/SLIT2/KLF15/TNS2/KLHL3/AGTR2/PDGFD/GATA3/EPCAM/PDGFA/WNT2B/DLL1/CFLAR/FAT4/WNT9B/OSR1/PKD1L3/MEF2C/NUP93/GLI3
BP	GO:0072001	renal system development	29	0.000856822	NPHP3/FGF1/ACTA2/PKD2/EGR1/GLI2/SPRY1/PCSK5/ARID5B/SLIT2/KLF15/TNS2/KLHL3/AGTR2/PDGFD/GATA3/EPCAM/PDGFA/WNT2B/DLL1/CFLAR/FAT4/WNT9B/OSR1/PKD1L3/SOX17/MEF2C/NUP93/GLI3
BP	GO:0035864	response to potassium ion	5	0.000867701	HSF1/CARF/SLC26A5/ADAMTS13/GNRH1
CC	GO:0032982	myosin filament	6	0.000927054	MYH13/MYH4/MYH8/MYH3/MYH7B/MYH11
BP	GO:0001947	heart looping	10	0.000990212	NPHP3/PKD2/CCDC39/NODAL/DLL1/CCDC40/RNF207/SOX17/BBS5/MEF2C
CC	GO:0005923	bicellular tight junction	16	0.0010104	CLDN19/MAPK15/CLDN11/JAM2/JAM3/CLDN20/FRMD4B/CLDN24/CLDN15/AMOTL1/EPCAM/RAPGEF2/USP53/SAPCD2/PARD3B/TJP3
BP	GO:0009855	determination of bilateral symmetry	16	0.00104763	NPHP3/ACVR2A/PKD2/PCSK5/BICC1/C9orf116/CCDC39/NODAL/CC2D2A/MMP21/DLL1/CCDC40/RNF207/SOX17/BBS5/MEF2C
BP	GO:1902259	regulation of delayed rectifier potassium channel activity	6	0.00111722	KCNE1B/NPPA/KCNRG/KCNE1/KCNS2/RNF207
BP	GO:0009799	specification of symmetry	16	0.00114257	NPHP3/ACVR2A/PKD2/PCSK5/BICC1/C9orf116/CCDC39/NODAL/CC2D2A/MMP21/DLL1/CCDC40/RNF207/SOX17/BBS5/MEF2C
CC	GO:0016460	myosin II complex	6	0.0011967	MYH13/MYH4/MYH8/MYH3/MYH11/MYL9
CC	GO:0044441	ciliary part	40	0.00123647	MAPK15/TTLL3/EVC2/DNAH1/ARR3/PKD2/TAS2R4/PRCD/GLI2/BBIP1/ARL13A/CDKL1/TTBK2/LCA5/INTU/TACR1/MAK/CCDC39/GLI1/EVC/DZIP1L/CC2D2A/SHANK3/CFAP69/PCDHB15/PDC/ARMC9/CCDC40/WDR19/CATSPERE/DNAH7/DNAH6/CCDC66/CFAP43/BBS5/GLI3/TAS2R46/CFAP157/SPATA7/DNALI1
BP	GO:0009954	proximal/distal pattern formation	7	0.00134663	TP63/GLI2/GLI1/NODAL/DLL1/OSR1/GLI3
BP	GO:0001655	urogenital system development	31	0.00135558	NPHP3/FGF1/ACTA2/TP63/PKD2/EGR1/GLI2/SPRY1/PCSK5/ARID5B/SLIT2/GLI1/KLF15/TNS2/KLHL3/AGTR2/PDGFD/GATA3/EPCAM/PDGFA/WNT2B/DLL1/CFLAR/FAT4/WNT9B/OSR1/PKD1L3/SOX17/MEF2C/NUP93/GLI3
BP	GO:0090193	positive regulation of glomerulus development	4	0.00136727	EGR1/AGTR2/PDGFD/CFLAR
CC	GO:0005930	axoneme	15	0.00138588	TTLL3/DNAH1/GLI2/LCA5/MAK/CCDC39/GLI1/CCDC40/DNAH7/DNAH6/CFAP43/BBS5/GLI3/SPATA7/DNALI1
BP	GO:0044458	motile cilium assembly	6	0.00142225	INTU/CCDC39/CC2D2A/CCDC40/BBS5/ZMYND10
BP	GO:0061437	renal system vasculature development	6	0.00142225	ACTA2/PKD2/EGR1/PDGFD/CFLAR/OSR1
BP	GO:0061440	kidney vasculature development	6	0.00142225	ACTA2/PKD2/EGR1/PDGFD/CFLAR/OSR1
BP	GO:0006936	muscle contraction	33	0.00143629	SCN2B/LMOD1/PPP1R12B/ACTA2/OXTR/SCN4B/CNN1/KCNE1B/MYLK/MYH13/MYH4/NPPA/MYH8/MYL4/P2RX2/MYH3/CACNA1C/HTR2B/UTRN/CKMT2/KCNE1/DOCK4/TACR1/MYH11/TRPV1/ABAT/SORBS1/CAV1/TPM1/MYL9/RNF207/HDAC4/KIT
BP	GO:0072073	kidney epithelium development	17	0.00146728	FGF1/PKD2/SPRY1/SLIT2/KLF15/KLHL3/AGTR2/GATA3/EPCAM/WNT2B/DLL1/FAT4/WNT9B/OSR1/MEF2C/NUP93/GLI3
BP	GO:0035082	axoneme assembly	10	0.00147864	TTLL3/DNAH1/CCDC39/CC2D2A/CCDC40/DNAH7/CFAP43/ZMYND10/CFAP157/DNALI1
CC	GO:0097014	ciliary plasm	15	0.00151497	TTLL3/DNAH1/GLI2/LCA5/MAK/CCDC39/GLI1/CCDC40/DNAH7/DNAH6/CFAP43/BBS5/GLI3/SPATA7/DNALI1
CC	GO:0070160	tight junction	16	0.00155382	CLDN19/MAPK15/CLDN11/JAM2/JAM3/CLDN20/FRMD4B/CLDN24/CLDN15/AMOTL1/EPCAM/RAPGEF2/USP53/SAPCD2/PARD3B/TJP3
CC	GO:0044449	contractile fiber part	23	0.00156519	DST/LMOD1/PPP1R12B/ACTA2/MYH13/MYH4/FBXL22/MYH8/MYL4/MYH3/CACNA1C/CAPN3/ITGB1BP2/KCNE1/NEXN/KY/MYH11/ARHGEF25/OBSCN/TPM1/RYR3/MYL9/HDAC4
BP	GO:0048645	animal organ formation	10	0.00167928	FGF1/NTF4/TP63/GLI2/SPRY1/HOXA3/WNT2B/SOX17/MEF2C/GLI3
CC	GO:0043292	contractile fiber	24	0.00176469	DST/LMOD1/PPP1R12B/ACTA2/MYH13/MYH4/FBXL22/MYH8/MYL4/MYH3/CACNA1C/CAPN3/ITGB1BP2/KCNE1/NEXN/KY/MYH7B/MYH11/ARHGEF25/OBSCN/TPM1/RYR3/MYL9/HDAC4
BP	GO:0003143	embryonic heart tube morphogenesis	10	0.00214661	NPHP3/PKD2/CCDC39/NODAL/DLL1/CCDC40/RNF207/SOX17/BBS5/MEF2C
BP	GO:0072009	nephron epithelium development	14	0.00219626	FGF1/PKD2/KLF15/KLHL3/AGTR2/GATA3/WNT2B/DLL1/FAT4/WNT9B/OSR1/MEF2C/NUP93/GLI3
BP	GO:0035850	epithelial cell differentiation involved in kidney development	8	0.00220202	ACTA2/KLF15/GATA3/FAT4/WNT9B/OSR1/MEF2C/NUP93
BP	GO:0061005	cell differentiation involved in kidney development	9	0.00223778	ACTA2/KLF15/GATA3/FAT4/WNT9B/OSR1/MEF2C/NUP93/GLI3
CC	GO:0016459	myosin complex	10	0.00266125	MYH13/MYH4/MYH8/MYL4/MYH3/MYH7B/MYH11/MYO9A/MYL9/MYO1H
BP	GO:0072111	cell proliferation involved in kidney development	5	0.00280522	EGR1/PDGFD/GATA3/CFLAR/OSR1
BP	GO:0001578	microtubule bundle formation	12	0.00294609	TTLL3/DNAH1/CCDC39/CC2D2A/CCDC40/NCKAP5L/DNAH7/CCDC66/CFAP43/ZMYND10/CFAP157/DNALI1
BP	GO:0061512	protein localization to cilium	8	0.00294761	MAPK15/BBIP1/ARL13A/CC2D2A/CCDC40/TTC21A/CCDC66/SPATA7
BP	GO:1901722	regulation of cell proliferation involved in kidney development	4	0.00295456	EGR1/PDGFD/GATA3/CFLAR
BP	GO:0061333	renal tubule morphogenesis	11	0.00303941	FGF1/PKD2/KLHL3/AGTR2/GATA3/WNT2B/FAT4/WNT9B/OSR1/MEF2C/GLI3
CC	GO:0099568	cytoplasmic region	41	0.00314572	DST/FGF1/TTLL3/PHLDB1/RHOJ/DNAH1/PKD2/GLI2/DCDC2B/CAPZA3/TIGD5/UTRN/PLEKHH2/FER/RAPGEF3/LCA5/MAK/CCDC39/GLI1/KLHL17/TRPC4/GSN/MICAL3/POTEF/HMCN1/CAV1/MAPK8IP3/NEDD9/CCDC40/NDEL1/SAPCD2/DNAH7/DNAH6/CFAP43/DLC1/BBS5/PARD3B/GLI3/SHROOM4/SPATA7/DNALI1
BP	GO:0060562	epithelial tube morphogenesis	29	0.00334047	NPHP3/FGF1/SCRIB/PKD2/NOTCH4/GLI2/KAT2A/SPRY2/SPRY1/SLIT2/CCDC39/NODAL/ZEB2/CC2D2A/KLHL3/AGTR2/GATA3/WNT2B/DLL1/CCDC40/RNF207/FAT4/WNT9B/OSR1/SOX17/DLC1/BBS5/MEF2C/GLI3
BP	GO:0030178	negative regulation of Wnt signaling pathway	18	0.00334989	RBMS3/NPHP3/TRABD2B/EGR1/TCF7L2/ANKRD6/FOXO1/BICC1/GLI1/DKK3/LRP1/CAV1/HIC1/SOX17/DAB2IP/TLE4/GLI3/TMEM88
CC	GO:0015629	actin cytoskeleton	41	0.0036404	LMOD1/ACTA2/MYLK/LURAP1/POU6F1/MYH13/MYH4/PKD2/CORO2B/MYH8/MYL4/MYH3/DCDC2B/CAPZA3/TIGD5/UTRN/CAVIN2/PLEKHH2/FER/PEAK1/RAPGEF3/GAS7/MYH7B/MYH11/PDLIM4/MYO9A/KLHL17/GSN/LAD1/FSCN3/SORBS1/PDLIM7/TPM1/MYL9/HDAC4/SPPL2B/MPRIP/DLC1/SH3PXD2A/MYO1H/SHROOM4
BP	GO:0007517	muscle organ development	35	0.00392453	MYLK/POU6F1/EGR1/HLF/LAMA2/KAT2A/EGR2/P2RX2/TAGLN/MYH3/SCX/ARID5B/DDX17/CAPN3/UTRN/ITGB1BP2/CHD2/EGR3/GLI1/EVC/POPDC2/CAV2/IGF1/CAV1/SGCD/DLL1/CFLAR/TPM1/CDK5/HDAC4/SOX17/LUC7L/MEF2C/SPEG/DDX39B
BP	GO:0072109	glomerular mesangium development	4	0.00408674	ACTA2/EGR1/PDGFD/CFLAR
BP	GO:0090192	regulation of glomerulus development	4	0.00408674	EGR1/AGTR2/PDGFD/CFLAR
MF	GO:0017091	AU-rich element binding	6	0.00416791	RBMS3/CPSF1/CPEB2/ZFP36L2/EXOSC4/ZFP36L1
CC	GO:0030016	myofibril	22	0.0042426	DST/LMOD1/PPP1R12B/MYH13/MYH4/FBXL22/MYH8/MYL4/MYH3/CACNA1C/CAPN3/ITGB1BP2/KCNE1/NEXN/KY/MYH7B/ARHGEF25/OBSCN/TPM1/RYR3/MYL9/HDAC4
BP	GO:0072080	nephron tubule development	12	0.00424814	FGF1/PKD2/KLHL3/AGTR2/GATA3/WNT2B/DLL1/FAT4/WNT9B/OSR1/MEF2C/GLI3
BP	GO:0002009	morphogenesis of an epithelium	40	0.00425466	NPHP3/FGF1/SCRIB/TP63/PKD2/NOTCH4/ANKRD6/TGFB1I1/GLI2/KAT2A/CYR61/SPRY2/SPRY1/KRT25/SLIT2/INTU/PRICKLE2/CCDC39/MYO9A/NODAL/ZEB2/CC2D2A/HGF/KLHL3/AGTR2/GATA3/PDGFA/WNT2B/DLL1/CCDC40/RNF207/FAT4/WNT9B/OSR1/SAPCD2/SOX17/DLC1/BBS5/MEF2C/GLI3
BP	GO:0006939	smooth muscle contraction	13	0.00428541	ACTA2/OXTR/CNN1/MYLK/P2RX2/HTR2B/DOCK4/TACR1/MYH11/TRPV1/ABAT/CAV1/KIT
MF	GO:0046873	metal ion transmembrane transporter activity	39	0.00437507	SCN2B/SCN4B/KCNE1B/KCNMB1/CATSPER2/SLC5A9/PKD2/SLC4A5/TRPC1/CACHD1/CACNA1C/SLC1A7/KCNE1/KCNIP4/TRPV1/SLC12A4/KCNC4/TRPC4/AQP1/PDE2A/SLC34A3/KCNJ13/SLC13A4/FXYD2/GAS6/SLC5A4/SLC30A4/KCNJ9/KCNS2/RYR3/PKD2L2/CDK5/ASIC4/SLC39A4/KCNV2/PKD1L3/SLC17A7/SLC39A5/ZDHHC17
BP	GO:0034260	negative regulation of GTPase activity	8	0.00441797	LRCH1/CPEB2/SPRY2/SPRY1/SLIT2/USP17L2/DAB2IP/GPS2
BP	GO:0038179	neurotrophin signaling pathway	7	0.0044302	NTF4/NGFR/SPRY2/SPRY1/AGTR2/NDN/RAPGEF2
BP	GO:0046825	regulation of protein export from nucleus	7	0.0044302	ZC3H3/TCF7L2/RAPGEF3/GAS6/PTPN14/DNAJC27/CDK5
BP	GO:0035162	embryonic hemopoiesis	5	0.00448753	TPO/KMT2A/GATA3/KIT/TAL1
BP	GO:0032835	glomerulus development	9	0.00466298	ACTA2/EGR1/KLF15/AGTR2/PDGFD/CFLAR/OSR1/MEF2C/NUP93
BP	GO:0071385	cellular response to glucocorticoid stimulus	9	0.00466298	FOXO1/KLF9/ZFP36L2/AQP1/AGTR2/ZFP36L1/CFLAR/DSPP/CREBRF
MF	GO:0003774	motor activity	16	0.00466538	STARD9/KIFC2/DNAH1/KLC1/MYH13/MYH4/MYH8/MYH3/MYH7B/MYH11/MYO9A/DNHD1/DNAH7/DNAH6/MYO1H/DNALI1
BP	GO:0061326	renal tubule development	12	0.00505325	FGF1/PKD2/KLHL3/AGTR2/GATA3/WNT2B/DLL1/FAT4/WNT9B/OSR1/MEF2C/GLI3
BP	GO:0090184	positive regulation of kidney development	7	0.00512465	EGR1/AGTR2/PDGFD/GATA3/PDGFA/WNT2B/CFLAR
MF	GO:0003779	actin binding	37	0.00536548	DST/LMOD1/CNN1/MYLK/TNS1/MYH13/MYH4/CORO2B/MYH8/MYL4/TAGLN/MYH3/CAPZA3/TIGD5/UTRN/PLEKHH2/NEXN/FMNL3/GAS7/MYH7B/MYH11/MYO9A/KLHL17/EPS8L2/GSN/MICAL3/FSCN3/SHANK3/KLHL3/SORBS1/TPM1/TMSB10/MPRIP/DIXDC1/MYO1H/SYNE3/SHROOM4
BP	GO:0090090	negative regulation of canonical Wnt signaling pathway	15	0.00548381	RBMS3/NPHP3/EGR1/TCF7L2/ANKRD6/FOXO1/BICC1/GLI1/DKK3/CAV1/SOX17/DAB2IP/TLE4/GLI3/TMEM88
BP	GO:0001657	ureteric bud development	12	0.00549903	FGF1/PKD2/SPRY1/SLIT2/AGTR2/GATA3/EPCAM/WNT2B/FAT4/WNT9B/OSR1/GLI3
BP	GO:0072012	glomerulus vasculature development	5	0.005553	ACTA2/EGR1/PDGFD/CFLAR/OSR1
BP	GO:1900746	regulation of vascular endothelial growth factor signaling pathway	5	0.005553	SPRY2/ADGRA2/SMOC2/DLL1/DAB2IP
MF	GO:0051015	actin filament binding	20	0.00558612	MYH13/MYH4/CORO2B/MYH8/MYL4/TAGLN/MYH3/CAPZA3/TIGD5/UTRN/NEXN/GAS7/MYH7B/MYH11/KLHL17/GSN/FSCN3/TPM1/SYNE3/SHROOM4
BP	GO:0048011	neurotrophin TRK receptor signaling pathway	6	0.00563574	NTF4/NGFR/SPRY2/SPRY1/AGTR2/NDN
BP	GO:0070286	axonemal dynein complex assembly	6	0.00563574	DNAH1/CCDC39/CCDC40/DNAH7/ZMYND10/DNALI1
BP	GO:0035050	embryonic heart tube development	10	0.0056938	NPHP3/PKD2/CCDC39/NODAL/DLL1/CCDC40/RNF207/SOX17/BBS5/MEF2C
CC	GO:0030017	sarcomere	20	0.00581652	DST/LMOD1/PPP1R12B/MYH4/FBXL22/MYH8/MYL4/MYH3/CACNA1C/CAPN3/ITGB1BP2/KCNE1/NEXN/KY/ARHGEF25/OBSCN/TPM1/RYR3/MYL9/HDAC4
BP	GO:0001709	cell fate determination	7	0.00589772	NTF4/NOTCH4/PTCH2/GATA3/DLL1/SOX17/MEF2C
MF	GO:0070717	poly-purine tract binding	6	0.00596573	RBMS3/RBMS2/RBPMS/ATXN1/PABPC1L/DAZAP1
BP	GO:0072163	mesonephric epithelium development	12	0.00597548	FGF1/PKD2/SPRY1/SLIT2/AGTR2/GATA3/EPCAM/WNT2B/FAT4/WNT9B/OSR1/GLI3
BP	GO:0072164	mesonephric tubule development	12	0.00597548	FGF1/PKD2/SPRY1/SLIT2/AGTR2/GATA3/EPCAM/WNT2B/FAT4/WNT9B/OSR1/GLI3
BP	GO:0072078	nephron tubule morphogenesis	10	0.00627314	FGF1/PKD2/KLHL3/AGTR2/GATA3/WNT2B/FAT4/WNT9B/OSR1/GLI3
MF	GO:0061783	peptidoglycan muralytic activity	4	0.00646607	LYG2/SPACA5/PGLYRP2/PGLYRP1
BP	GO:0072215	regulation of metanephros development	5	0.00678516	EGR1/AGTR2/PDGFA/FAT4/WNT9B
BP	GO:1902547	regulation of cellular response to vascular endothelial growth factor stimulus	5	0.00678516	SPRY2/ADGRA2/SMOC2/DLL1/DAB2IP
BP	GO:0032736	positive regulation of interleukin-13 production	4	0.0071563	TSLP/IL4/GATA3/IL33
BP	GO:0072160	nephron tubule epithelial cell differentiation	4	0.0071563	GATA3/FAT4/OSR1/MEF2C
BP	GO:0071384	cellular response to corticosteroid stimulus	9	0.00717342	FOXO1/KLF9/ZFP36L2/AQP1/AGTR2/ZFP36L1/CFLAR/DSPP/CREBRF
BP	GO:0072088	nephron epithelium morphogenesis	10	0.00756845	FGF1/PKD2/KLHL3/AGTR2/GATA3/WNT2B/FAT4/WNT9B/OSR1/GLI3
BP	GO:0048706	embryonic skeletal system development	14	0.00759438	ACVR2A/SCX/PCSK5/HOXA4/ZEB1/NODAL/HOXA3/WDR19/WNT9B/OSR1/KIAA1217/MEF2C/GLI3/EXT1
BP	GO:0048568	embryonic organ development	35	0.00794546	NPHP3/SCRIB/PKD2/HSF1/GLI2/CYR61/SPRY2/PCSK5/HOXA4/ZEB1/CRB2/TPO/KMT2A/CCDC39/GLI1/NODAL/CC2D2A/ZFP36L1/GATA3/PDGFA/HOXA3/DLL1/CCDC40/WDR19/RNF207/LRIG3/WNT9B/OSR1/SOX17/BBS5/MEF2C/KIT/GLI3/EN2/TAL1
BP	GO:0001823	mesonephros development	12	0.00821703	FGF1/PKD2/SPRY1/SLIT2/AGTR2/GATA3/EPCAM/WNT2B/FAT4/WNT9B/OSR1/GLI3
MF	GO:0008175	tRNA methyltransferase activity	6	0.00827062	TRMT9B/TRMT1/TRMT44/TRMT10B/TRMT13/TRMT61A
MF	GO:0005261	cation channel activity	29	0.00851954	SCN2B/SCN4B/KCNE1B/KCNMB1/CATSPER2/PKD2/GRIA4/TRPC1/P2RX2/CACHD1/CACNA1C/KCNE1/KCNIP4/TRPV1/KCNC4/TRPC4/AQP1/PDE2A/KCNJ13/GAS6/KCNJ9/KCNS2/RYR3/PKD2L2/CDK5/ASIC4/KCNV2/PKD1L3/HTR3E
CC	GO:0005801	cis-Golgi network	9	0.00862347	GOLGA8H/GOLGA8R/GOLGA8N/GOLGA8K/GOLGA8B/GOLGA8O/GOLGA6C/PIK3R1/AZIN2
BP	GO:0072171	mesonephric tubule morphogenesis	9	0.00876285	FGF1/PKD2/AGTR2/GATA3/WNT2B/FAT4/WNT9B/OSR1/GLI3
BP	GO:0031102	neuron projection regeneration	8	0.0089804	JAM3/LRIG2/MATN2/HGF/MAPK8IP3/OMG/KLK8/NDEL1
BP	GO:0072028	nephron morphogenesis	10	0.00906087	FGF1/PKD2/KLHL3/AGTR2/GATA3/WNT2B/FAT4/WNT9B/OSR1/GLI3
BP	GO:0070293	renal absorption	4	0.00913962	GSN/GAS6/KLHL3/SGK1
BP	GO:0072176	nephric duct development	4	0.00913962	PKD2/GATA3/WNT9B/OSR1
BP	GO:0080182	histone H3-K4 trimethylation	4	0.00913962	KMT2A/OGT/KMT2E/TET2
BP	GO:1902036	regulation of hematopoietic stem cell differentiation	5	0.00979885	N4BP2L2/KMT2A/RUNX1/GATA3/TAL1
BP	GO:0071470	cellular response to osmotic stress	6	0.0103465	MYLK/PKD2/CAPN3/AQP1/ZFP36L1/OSR1
BP	GO:0045995	regulation of embryonic development	14	0.0105913	NPHP3/PHLDB1/LAMA2/SCX/CRB2/NODAL/IGF1/GATA3/WNT2B/DLL1/RNF207/OSR1/SOX17/E4F1
MF	GO:0071837	HMG box domain binding	4	0.0107412	EGR2/GATA3/HOXA3/MEF2C
BP	GO:0030857	negative regulation of epithelial cell differentiation	7	0.011125	TP63/NOTCH4/ZEB1/NODAL/CAV1/DLL1/OSR1
MF	GO:0008307	structural constituent of muscle	7	0.0111393	MYH8/CAPN3/NEXN/MYH11/OBSCN/TPM1/MYL9
CC	GO:0032838	plasma membrane bounded cell projection cytoplasm	19	0.0113243	DST/TTLL3/DNAH1/GLI2/LCA5/MAK/CCDC39/GLI1/KLHL17/MAPK8IP3/CCDC40/NDEL1/DNAH7/DNAH6/CFAP43/BBS5/GLI3/SPATA7/DNALI1
BP	GO:0032793	positive regulation of CREB transcription factor activity	4	0.0114492	TSSK4/CD200/CRTC2/RPS6KA5
BP	GO:0046068	cGMP metabolic process	4	0.0114492	NPPA/PDE2A/RORA/PDE1A
BP	GO:0030219	megakaryocyte differentiation	11	0.0114854	AGO3/L3MBTL1/KMT2A/KMT2C/RUNX1/KMT2E/MYL9/TNRC6B/MEF2C/KIT/TAL1
BP	GO:0007389	pattern specification process	35	0.0119297	NPHP3/FGF1/NTF4/TP63/ACVR2A/PKD2/GLI2/KAT2A/EGR2/SPRY1/PCSK5/HOXA4/ZEB1/BICC1/INTU/CRB2/WNT8A/C9orf116/CCDC39/GLI1/NODAL/ZEB2/CC2D2A/MMP21/HOXA3/WNT2B/DLL1/CCDC40/WDR19/RNF207/OSR1/SOX17/BBS5/MEF2C/GLI3
BP	GO:0014888	striated muscle adaptation	8	0.0122743	NPPA/FOXO1/KLF15/GSN/GTF2IRD2/CFLAR/HDAC4/MEF2C
BP	GO:0060993	kidney morphogenesis	11	0.0123931	NPHP3/FGF1/PKD2/KLHL3/AGTR2/GATA3/WNT2B/FAT4/WNT9B/OSR1/GLI3
MF	GO:0004198	calcium-dependent cysteine-type endopeptidase activity	4	0.0134281	CAPN3/CAPN15/CAPN12/CAPN10
BP	GO:0030488	tRNA methylation	6	0.0135281	TRMT9B/TRMT1/TRMT44/TRMT10B/TRMT13/TRMT61A
BP	GO:0021695	cerebellar cortex development	7	0.0139479	GLI2/TTBK2/GLI1/RORA/AGTR2/DLL1/CDK5
BP	GO:0032409	regulation of transporter activity	23	0.0140227	SCN2B/SCN4B/KCNE1B/ABCB1/PKD2/NPPA/GEM/KCNRG/UTRN/KCNE1/KMT2A/PM20D1/FXYD2/PDZK1/SHANK3/CAV1/KCNS2/KCTD7/RNF207/OSR1/SGK1/MEF2C/NLGN3
BP	GO:2000696	regulation of epithelial cell differentiation involved in kidney development	4	0.0141026	GATA3/FAT4/WNT9B/OSR1
BP	GO:0043084	penile erection	3	0.0141687	OXTR/ACVR2A/VIP
BP	GO:0048570	notochord morphogenesis	3	0.0141687	GLI2/CRB2/GLI1
BP	GO:0060287	epithelial cilium movement involved in determination of left/right asymmetry	3	0.0141687	NPHP3/CCDC39/CCDC40
BP	GO:0070471	uterine smooth muscle contraction	3	0.0141687	OXTR/TACR1/ABAT
BP	GO:0097048	dendritic cell apoptotic process	3	0.0141687	GAS6/CXCL12/RAPGEF2
BP	GO:2000668	regulation of dendritic cell apoptotic process	3	0.0141687	GAS6/CXCL12/RAPGEF2
CC	GO:0042641	actomyosin	9	0.0150387	MYLK/LURAP1/PDLIM4/SORBS1/PDLIM7/TPM1/MYL9/HDAC4/SHROOM4
BP	GO:0014065	phosphatidylinositol 3-kinase signaling	14	0.0153279	PEAR1/HTR2B/PREX2/LIME1/IGF1/HGF/PDGFD/ZFP36L1/GATA3/PDGFA/PIK3R1/PIK3C2G/DAB2IP/KIT
BP	GO:0032731	positive regulation of interleukin-1 beta production	6	0.0153503	EGR1/NOD1/HMGB4/NLRP1/USP50/CARD8
BP	GO:0060306	regulation of membrane repolarization	6	0.0153503	SCN4B/KCNE1B/NPPA/KCNE1/CAV1/RNF207
BP	GO:0086091	regulation of heart rate by cardiac conduction	6	0.0153503	SCN2B/SCN4B/KCNE1B/CACNA1C/KCNE1/CAV1
BP	GO:0051056	regulation of small GTPase mediated signal transduction	27	0.0153564	ARHGAP20/GPR17/RHOJ/ARHGAP39/ARHGEF40/SPRY2/SPRY1/LPAR6/PREX2/ARHGEF10/SLIT2/ARHGAP19/ARAP3/MYO9A/OGT/EPS8L2/ARHGEF25/IGF1/OBSCN/STARD8/F2RL2/ARHGAP33/DLC1/INPP5B/ARHGEF15/DAB2IP/ARHGAP24
BP	GO:0045599	negative regulation of fat cell differentiation	7	0.0155362	FOXO1/TGFB1I1/RUNX1T1/ZFP36L2/RORA/GATA3/GPS2
BP	GO:1904646	cellular response to amyloid-beta	5	0.0158639	NGFR/AGER/LRP1/IGF1/CDK5
MF	GO:0030546	receptor activator activity	3	0.0160743	ANGPT4/CDK5/SLURP1
BP	GO:0048015	phosphatidylinositol-mediated signaling	16	0.0161069	PEAR1/HTR2B/PREX2/LIME1/OGT/GSN/IGF1/HGF/PDGFD/ZFP36L1/GATA3/PDGFA/PIK3R1/PIK3C2G/DAB2IP/KIT
BP	GO:0045669	positive regulation of osteoblast differentiation	8	0.0163785	TP63/ACVR2A/CYR61/IGF1/HGF/PDLIM7/MEF2C/GLI3
MF	GO:0008569	ATP-dependent microtubule motor activity, minus-end-directed	4	0.0165065	DNAH1/DNHD1/DNAH7/DNAH6
BP	GO:0030856	regulation of epithelial cell differentiation	15	0.0167075	TP63/NOTCH4/ZEB1/PTCH2/NODAL/RUNX1/ZEB2/ZFP36L1/GATA3/CAV1/DLL1/FAT4/WNT9B/DSPP/OSR1
CC	GO:0045095	keratin filament	11	0.0168855	KRTAP12-4/KRTAP10-10/KRTAP12-2/KRTAP10-7/FAM83H/KRTAP5-7/KRTAP10-11/KRTAP12-3/KRTAP5-1/KRTAP10-12/KRTAP12-1
BP	GO:0001696	gastric acid secretion	4	0.0171153	OXTR/CHRM5/TRPV1/SGK1
BP	GO:0042438	melanin biosynthetic process	4	0.0171153	TRPC1/MC1R/ZEB2/RAPGEF2
BP	GO:0040019	positive regulation of embryonic development	6	0.0173358	PHLDB1/SCX/IGF1/GATA3/WNT2B/OSR1
CC	GO:0031514	motile cilium	17	0.0173747	DNAH1/CATSPER2/PKD2/GLI2/INTU/TACR1/MAK/CFAP69/CCDC40/WDR19/CATSPERE/CFAP43/ALS2CR12/SPATA4/WBP2NL/CFAP99/DNALI1
BP	GO:2000027	regulation of animal organ morphogenesis	19	0.0177696	NPHP3/FGF1/LIMS2/ANKRD6/SPRY1/SP6/PRICKLE2/GLI1/HGF/AGTR2/GATA3/PDGFA/WNT2B/CFLAR/RNF207/WNT9B/DSPP/SAPCD2/SOX17
BP	GO:0046822	regulation of nucleocytoplasmic transport	12	0.0178197	ZC3H3/TCF7L2/RAPGEF3/PDE2A/GAS6/IGF1/AGTR2/PTPN14/DNAJC27/PIK3R1/CDK5/GLI3
BP	GO:0021799	cerebral cortex radially oriented cell migration	5	0.0183385	CDK5/NDEL1/DIXDC1/DAB2IP/GLI3
BP	GO:0045954	positive regulation of natural killer cell mediated cytotoxicity	5	0.0183385	RAET1G/RAET1E/ULBP3/ULBP2/RAET1L
BP	GO:0051013	microtubule severing	3	0.0187105	FIGNL2/FIGN/KATNA1
BP	GO:0051386	regulation of neurotrophin TRK receptor signaling pathway	3	0.0187105	SPRY2/SPRY1/AGTR2
BP	GO:0048017	inositol lipid-mediated signaling	16	0.0188189	PEAR1/HTR2B/PREX2/LIME1/OGT/GSN/IGF1/HGF/PDGFD/ZFP36L1/GATA3/PDGFA/PIK3R1/PIK3C2G/DAB2IP/KIT
BP	GO:0061008	hepaticobiliary system development	14	0.0192913	NPHP3/LIMS2/PKD2/ARID5B/CCDC39/GLI1/NODAL/HGF/SRSF5/CFLAR/CCDC40/SOX17/DDX39B/GLI3
CC	GO:0061827	sperm head	3	0.0193792	PLCZ1/TACR1/WBP2NL
CC	GO:1990907	beta-catenin-TCF complex	3	0.0193792	TCF7L2/TCF4/TLE4
BP	GO:0043616	keratinocyte proliferation	6	0.0194907	TP63/KLF9/INTU/ZFP36L1/KLK8/SLURP1
BP	GO:0043087	regulation of GTPase activity	37	0.0196063	ARHGAP20/SCRIB/ARHGAP39/LRCH1/USP6/CPEB2/SPRY2/SPRY1/CCL14/HTR2B/PREX2/ARHGEF10/AGAP9/RAPGEF3/SLIT2/USP17L2/DOCK4/ARHGAP19/ARAP3/MYO9A/AGAP5/CAV2/AGAP6/STARD8/DOCK1/ARHGAP33/RAPGEF2/ACAP3/ELMOD3/NDEL1/RGS12/DLC1/INPP5B/ARHGEF15/DAB2IP/GPS2/ARHGAP24
BP	GO:0070252	actin-mediated cell contraction	12	0.0202221	SCN2B/SCN4B/KCNE1B/MYH4/MYH8/MYL4/MYH3/CACNA1C/KCNE1/CAV1/TPM1/RNF207
BP	GO:0048562	embryonic organ morphogenesis	24	0.0203357	NPHP3/SCRIB/PKD2/GLI2/SPRY2/HOXA4/ZEB1/CRB2/CCDC39/GLI1/NODAL/GATA3/HOXA3/DLL1/CCDC40/WDR19/RNF207/LRIG3/WNT9B/OSR1/SOX17/BBS5/MEF2C/GLI3
BP	GO:0006582	melanin metabolic process	4	0.0205001	TRPC1/MC1R/ZEB2/RAPGEF2
BP	GO:0007620	copulation	4	0.0205001	OXTR/ACVR2A/ABAT/VIP
BP	GO:0032656	regulation of interleukin-13 production	4	0.0205001	TSLP/IL4/GATA3/IL33
BP	GO:0032891	negative regulation of organic acid transport	4	0.0205001	PLA2R1/ABAT/AGTR2/OSR1
BP	GO:0043586	tongue development	4	0.0205001	NTF4/BNC2/KIT/GLI3
CC	GO:0030018	Z disc	13	0.0206119	DST/PPP1R12B/FBXL22/CACNA1C/CAPN3/ITGB1BP2/KCNE1/NEXN/KY/OBSCN/RYR3/MYL9/HDAC4
CC	GO:0030864	cortical actin cytoskeleton	9	0.0209258	DCDC2B/CAPZA3/TIGD5/UTRN/PLEKHH2/RAPGEF3/GSN/DLC1/SHROOM4
BP	GO:0051937	catecholamine transport	9	0.0209708	MAPK15/OXTR/NISCH/CHRM5/ABAT/VIP/AGTR2/CXCL12/SYT2
BP	GO:0030010	establishment of cell polarity	13	0.0210355	SCRIB/JAM3/SPRY2/SPRY1/FRMD4B/MYO9A/GSN/RUFY3/GATA3/AMOTL1/NDEL1/SAPCD2/PARD3B
BP	GO:0010837	regulation of keratinocyte proliferation	5	0.0210545	TP63/KLF9/INTU/ZFP36L1/SLURP1
BP	GO:0021696	cerebellar cortex morphogenesis	5	0.0210545	GLI2/GLI1/RORA/DLL1/CDK5
BP	GO:0071320	cellular response to cAMP	7	0.021065	PKD2/KCNE1/RAPGEF3/AQP1/PDE2A/ZFP36L1/RAPGEF2
MF	GO:0016504	peptidase activator activity	6	0.0213185	NOD1/NLRP1/CAV1/CFLAR/PSMD14/CARD8
BP	GO:0032970	regulation of actin filament-based process	30	0.0214998	LMOD1/KIRREL1/JAM3/CACNA1C/PPM1F/CAPZA3/TIGD5/PLEKHH2/FER/ARHGEF10/RAPGEF3/SLIT2/C15orf62/GSN/LRP1/SHANK3/CXCL12/PAK3/CAV1/PDGFA/TPM1/PIK3R1/RNF207/CDK5/TMSB10/DLC1/DIXDC1/MEF2C/ARHGEF15/KANK3
BP	GO:0001656	metanephros development	10	0.0216085	PKD2/EGR1/SPRY1/AGTR2/GATA3/PDGFA/FAT4/WNT9B/OSR1/GLI3
BP	GO:0030317	flagellated sperm motility	10	0.0216085	GAPDHS/DNAH1/CATSPER2/TACR1/CCDC39/CFAP69/CCDC40/CFAP43/INPP5B/CFAP157
BP	GO:0097722	sperm motility	10	0.0216085	GAPDHS/DNAH1/CATSPER2/TACR1/CCDC39/CFAP69/CCDC40/CFAP43/INPP5B/CFAP157
BP	GO:0021575	hindbrain morphogenesis	6	0.021821	GLI2/GLI1/RORA/DLL1/CDK5/DLC1
BP	GO:0032956	regulation of actin cytoskeleton organization	27	0.0219201	LMOD1/KIRREL1/JAM3/PPM1F/CAPZA3/TIGD5/PLEKHH2/FER/ARHGEF10/RAPGEF3/SLIT2/C15orf62/GSN/LRP1/SHANK3/CXCL12/PAK3/PDGFA/TPM1/PIK3R1/CDK5/TMSB10/DLC1/DIXDC1/MEF2C/ARHGEF15/KANK3
MF	GO:0005262	calcium channel activity	13	0.0219608	CATSPER2/PKD2/TRPC1/CACHD1/CACNA1C/TRPV1/TRPC4/PDE2A/GAS6/RYR3/PKD2L2/CDK5/PKD1L3
BP	GO:0007163	establishment or maintenance of cell polarity	18	0.0225546	DST/SCRIB/RHOJ/JAM3/SPRY2/SPRY1/CRB2/FRMD4B/MYO9A/AQP1/GSN/FSCN3/RUFY3/GATA3/AMOTL1/NDEL1/SAPCD2/PARD3B
BP	GO:0055123	digestive system development	14	0.0227389	NPHP3/OXTR/TP63/GLI2/PCSK5/CCDC39/GLI1/NODAL/CCDC40/WDR19/FAT4/SOX17/KIT/GLI3
BP	GO:0003073	regulation of systemic arterial blood pressure	10	0.0231765	OXTR/NPPA/SLC4A5/P2RX2/PCSK5/C9orf3/GAS6/AVPR2/AGTR2/TPM1
BP	GO:0045747	positive regulation of Notch signaling pathway	7	0.0231773	TP63/NOTCH4/NOTCH2NLA/MAML2/AAK1/DLL1/KIT
BP	GO:0060675	ureteric bud morphogenesis	8	0.023278	FGF1/PKD2/AGTR2/GATA3/WNT2B/FAT4/WNT9B/GLI3
MF	GO:0047555	3',5'-cyclic-GMP phosphodiesterase activity	4	0.0238979	PDE6C/PDE1C/PDE2A/PDE1A
BP	GO:0006069	ethanol oxidation	3	0.0239625	ADH1A/ADH6/ADH4
BP	GO:0007288	sperm axoneme assembly	3	0.0239625	DNAH1/CFAP43/CFAP157
BP	GO:0016045	detection of bacterium	3	0.0239625	NOD1/PGLYRP2/PGLYRP1
BP	GO:0042908	xenobiotic transport	3	0.0239625	ABCB1/ABCA8/ABCB5
BP	GO:0043970	histone H3-K9 acetylation	3	0.0239625	KMT2A/GATA3/CRTC2
BP	GO:0060391	positive regulation of SMAD protein signal transduction	3	0.0239625	RBPMS/NODAL/NUP93
BP	GO:0060453	regulation of gastric acid secretion	3	0.0239625	OXTR/TRPV1/SGK1
BP	GO:0072178	nephric duct morphogenesis	3	0.0239625	GATA3/WNT9B/OSR1
BP	GO:0097499	protein localization to non-motile cilium	3	0.0239625	BBIP1/ARL13A/SPATA7
BP	GO:1903624	regulation of DNA catabolic process	3	0.0239625	HSF1/PAM16/ATM
BP	GO:0002717	positive regulation of natural killer cell mediated immunity	5	0.0240197	RAET1G/RAET1E/ULBP3/ULBP2/RAET1L
BP	GO:0032689	negative regulation of interferon-gamma production	5	0.0240197	GAS6/PGLYRP2/GATA3/PGLYRP1/IL33
BP	GO:0099623	regulation of cardiac muscle cell membrane repolarization	5	0.0240197	SCN4B/KCNE1B/NPPA/KCNE1/RNF207
BP	GO:1904645	response to amyloid-beta	5	0.0240197	NGFR/AGER/LRP1/IGF1/CDK5
BP	GO:0071383	cellular response to steroid hormone stimulus	22	0.0242411	TP63/FOXO1/TGFB1I1/NR1I3/DDX17/KLF9/ZFP36L2/PER1/CALCOCO1/PLPP1/AQP1/NODAL/RORA/RUNX1/RBFOX2/AGTR2/NR3C2/ZFP36L1/CFLAR/DSPP/ESR2/CREBRF
BP	GO:1903817	negative regulation of voltage-gated potassium channel activity	4	0.0242678	KCNE1B/KCNRG/KCNE1/CAV1
BP	GO:0046189	phenol-containing compound biosynthetic process	6	0.024332	TRPC1/MC1R/ZEB2/AGTR2/GATA3/RAPGEF2
BP	GO:0045652	regulation of megakaryocyte differentiation	9	0.0244217	AGO3/L3MBTL1/KMT2A/KMT2C/RUNX1/KMT2E/MYL9/TNRC6B/MEF2C
BP	GO:0048565	digestive tract development	13	0.0249331	NPHP3/OXTR/TP63/GLI2/PCSK5/CCDC39/GLI1/NODAL/CCDC40/FAT4/SOX17/KIT/GLI3
MF	GO:0008266	poly(U) RNA binding	5	0.0251914	RBMS3/RBMS2/ATXN1/PABPC1L/DAZAP1
BP	GO:2000573	positive regulation of DNA biosynthetic process	8	0.0252801	MAPK15/HMBOX1/CHTF18/SMOC2/HGF/PAK3/DDX39B/ATM
BP	GO:0031099	regeneration	17	0.0261806	JAM3/CAPN3/LRIG2/GLI1/MATN2/GSN/GAS6/IGF1/HGF/CXCL12/MAPK8IP3/SRSF5/OMG/CFLAR/KLK8/NDEL1/GLI3
MF	GO:0005178	integrin binding	13	0.0261931	DST/FGF1/JAM3/ADAMTS5/CYR61/LTBP4/NISCH/UTRN/ITGB1BP2/ADAMTS13/IGF1/CXCL12/COL16A1
BP	GO:0010470	regulation of gastrulation	6	0.027029	PHLDB1/SCX/CRB2/NODAL/OSR1/SOX17
BP	GO:0021795	cerebral cortex cell migration	6	0.027029	SLIT2/CDK5/NDEL1/DIXDC1/DAB2IP/GLI3
BP	GO:0038084	vascular endothelial growth factor signaling pathway	6	0.027029	VEGFD/SPRY2/ADGRA2/SMOC2/DLL1/DAB2IP
BP	GO:0071549	cellular response to dexamethasone stimulus	5	0.0272408	FOXO1/AQP1/AGTR2/CFLAR/DSPP
BP	GO:0031032	actomyosin structure organization	17	0.0273796	LMOD1/CNN1/LURAP1/MYH3/PPM1F/CAPN3/ARHGEF10/RAPGEF3/MYH11/OBSCN/SORBS1/CFLAR/TPM1/PIK3R1/DLC1/MEF2C/ARHGEF15
BP	GO:0030239	myofibril assembly	8	0.0273993	LMOD1/MYH3/CAPN3/MYH11/OBSCN/CFLAR/TPM1/MEF2C
MF	GO:0015238	drug transmembrane transporter activity	11	0.0275048	SLC7A3/ABCB1/SLC1A7/ABCA8/SLC52A2/AQP1/SLC13A4/SFXN5/ABCB5/SLC52A1/SLC17A7
BP	GO:0007519	skeletal muscle tissue development	15	0.0279906	EGR1/HLF/EGR2/P2RX2/SCX/DDX17/POPDC2/CAV2/CAV1/DLL1/CFLAR/CDK5/HDAC4/SOX17/MEF2C
BP	GO:0030902	hindbrain development	14	0.0280269	SCRIB/GLI2/KAT2A/EGR2/TTBK2/GLI1/RORA/ABAT/RBFOX2/AGTR2/DLL1/CDK5/DLC1/EN2
BP	GO:0008045	motor neuron axon guidance	4	0.0284266	EGR2/SLIT2/LHX4/CDK5
BP	GO:0032616	interleukin-13 production	4	0.0284266	TSLP/IL4/GATA3/IL33
MF	GO:0030695	GTPase regulator activity	26	0.0284496	ARHGAP20/ARHGAP39/USP6/CPEB2/HTR2B/PREX2/AGAP9/SLIT2/DOCK4/ARHGAP19/ARAP3/MYO9A/AGAP5/AGAP6/STARD8/DOCK1/ARHGAP33/RAPGEF2/ACAP3/RGS12/DLC1/INPP5B/ARHGEF15/DAB2IP/GPS2/ARHGAP24
MF	GO:0050699	WW domain binding	5	0.0286801	TCEAL5/TCEAL7/TP63/RAPGEF2/WBP2NL
CC	GO:0005911	cell-cell junction	34	0.0289555	CLDN19/MAPK15/OXTR/SCN4B/CLDN11/SCRIB/JAM2/PKD2/KIRREL1/JAM3/WTIP/COL17A1/CLDN20/PERP/FRMD4B/TRPC4/CLDN24/CLDN15/HMCN1/SORBS1/AMOTL1/EPCAM/PDLIM7/RAPGEF2/PIK3R1/USP53/GJB3/SAPCD2/PARD3B/GJA9/KIT/TJP3/SHROOM4/FLRT2
MF	GO:0008375	acetylglucosaminyltransferase activity	7	0.0289698	EOGT/GCNT7/OGT/ALG13/B3GNT4/A4GNT/EXT1
MF	GO:0030547	receptor inhibitor activity	6	0.0297337	LYNX1/DKK3/AGTR2/MTRNR2L7/ESR2/MTRNR2L5
BP	GO:0010839	negative regulation of keratinocyte proliferation	3	0.0299253	KLF9/INTU/SLURP1
BP	GO:0021520	spinal cord motor neuron cell fate specification	3	0.0299253	MNX1/GLI2/GLI3
BP	GO:0021819	layer formation in cerebral cortex	3	0.0299253	CDK5/DAB2IP/GLI3
BP	GO:0032754	positive regulation of interleukin-5 production	3	0.0299253	TSLP/GATA3/IL33
BP	GO:0033605	positive regulation of catecholamine secretion	3	0.0299253	OXTR/VIP/CXCL12
BP	GO:0044849	estrous cycle	3	0.0299253	OXTR/EGR1/GNRH1
BP	GO:0072182	regulation of nephron tubule epithelial cell differentiation	3	0.0299253	GATA3/FAT4/OSR1
BP	GO:0072189	ureter development	3	0.0299253	NPHP3/GATA3/OSR1
BP	GO:0098543	detection of other organism	3	0.0299253	NOD1/PGLYRP2/PGLYRP1
BP	GO:1900747	negative regulation of vascular endothelial growth factor signaling pathway	3	0.0299253	SPRY2/ADGRA2/DAB2IP
BP	GO:2000345	regulation of hepatocyte proliferation	3	0.0299253	LIMS2/GLI1/CFLAR
BP	GO:0001960	negative regulation of cytokine-mediated signaling pathway	7	0.030378	SCRIB/SLIT2/GAS6/CAV1/DCST1/GPS2/CARD8
BP	GO:0022029	telencephalon cell migration	7	0.030378	SLIT2/CXCL12/CDK5/NDEL1/DIXDC1/DAB2IP/GLI3
BP	GO:0048008	platelet-derived growth factor receptor signaling pathway	7	0.030378	ARID5B/FER/LRIG2/LRP1/PDGFD/PDGFA/CSRNP1
BP	GO:0086002	cardiac muscle cell action potential involved in contraction	7	0.030378	SCN2B/SCN4B/KCNE1B/CACNA1C/KCNE1/CAV1/RNF207
BP	GO:0003299	muscle hypertrophy in response to stress	5	0.0307239	NPPA/FOXO1/KLF15/HDAC4/MEF2C
BP	GO:0010092	specification of animal organ identity	5	0.0307239	FGF1/SPRY1/WNT2B/MEF2C/GLI3
BP	GO:0014887	cardiac muscle adaptation	5	0.0307239	NPPA/FOXO1/KLF15/HDAC4/MEF2C
BP	GO:0014898	cardiac muscle hypertrophy in response to stress	5	0.0307239	NPPA/FOXO1/KLF15/HDAC4/MEF2C
BP	GO:0021955	central nervous system neuron axonogenesis	5	0.0307239	GLI2/SLIT2/SZT2/ZEB2/NDEL1
BP	GO:0055002	striated muscle cell development	15	0.0307985	LMOD1/NPPA/P2RX2/MYH3/CAPN3/MYH11/CAV2/IGF1/AGTR2/OBSCN/CFLAR/TPM1/HDAC4/MEF2C/DDX39B
BP	GO:0001764	neuron migration	14	0.0309866	LRIG2/MATN2/GAS6/CXCL12/GATA3/NDN/GNRH1/RAPGEF2/ACAP3/CDK5/NDEL1/MEF2C/DAB2IP/FLRT2
BP	GO:0016331	morphogenesis of embryonic epithelium	14	0.0309866	NPHP3/SCRIB/TP63/TGFB1I1/GLI2/KAT2A/NODAL/ZEB2/CC2D2A/GATA3/WNT2B/WNT9B/OSR1/DLC1
CC	GO:0034399	nuclear periphery	13	0.03217	TGFB1I1/RUNX1T1/ATXN3/ATXN1/FIGN/MATR3/ATF7/SORBS1/TELO2/ANAPC4/RGS12/NUP93/DDX39B
BP	GO:0031124	mRNA 3'-end processing	10	0.0322648	CPSF1/ZC3H3/HSF1/U2AF1L4/ZFP36L1/PABPC1L/SRSF5/U2AF1/CHTOP/DDX39B
BP	GO:0043547	positive regulation of GTPase activity	31	0.0324535	ARHGAP20/SCRIB/ARHGAP39/USP6/CCL14/HTR2B/PREX2/ARHGEF10/AGAP9/RAPGEF3/USP17L2/DOCK4/ARHGAP19/ARAP3/MYO9A/AGAP5/CAV2/AGAP6/STARD8/DOCK1/ARHGAP33/RAPGEF2/ACAP3/ELMOD3/NDEL1/RGS12/DLC1/INPP5B/ARHGEF15/DAB2IP/ARHGAP24
BP	GO:0090287	regulation of cellular response to growth factor stimulus	23	0.0325211	FGF1/ACVR2A/TGFB1I1/CYR61/SPRY2/SPRY1/LTBP4/ZEB1/SLIT2/CRB2/ADGRA2/LRG1/DKK3/CAV2/SMOC2/AGTR2/GATA3/CAV1/DLL1/CFLAR/MMRN2/DAB2IP/TMEM204
BP	GO:0030048	actin filament-based movement	13	0.032575	SCN2B/SCN4B/KCNE1B/MYH4/MYH8/MYL4/MYH3/CACNA1C/TIGD5/KCNE1/CAV1/TPM1/RNF207
BP	GO:0000132	establishment of mitotic spindle orientation	4	0.0329827	SPRY2/SPRY1/NDEL1/SAPCD2
BP	GO:0003351	epithelial cilium movement	4	0.0329827	NPHP3/DNAH1/CCDC39/CCDC40
BP	GO:0016338	calcium-independent cell-cell adhesion via plasma membrane cell-adhesion molecules	4	0.0329827	CLDN19/CLDN11/CLDN20/CLDN15
BP	GO:0030318	melanocyte differentiation	4	0.0329827	ZEB2/MEF2C/KIT/GLI3
BP	GO:0072170	metanephric tubule development	4	0.0329827	PKD2/FAT4/WNT9B/OSR1
BP	GO:0032732	positive regulation of interleukin-1 production	6	0.032999	EGR1/NOD1/HMGB4/NLRP1/USP50/CARD8
MF	GO:0000146	microfilament motor activity	4	0.0330061	MYH13/MYH4/MYH8/MYH3
MF	GO:0008271	secondary active sulfate transmembrane transporter activity	3	0.0337557	SLC26A10/SLC13A4/SLC26A5
MF	GO:0008499	UDP-galactose:beta-N-acetylglucosamine beta-1,3-galactosyltransferase activity	3	0.0337557	B3GALT1/B3GALT2/B3GNT4
BP	GO:0051168	nuclear export	17	0.0339986	CPSF1/ZC3H3/TCF7L2/EGR2/RRS1/RAPGEF3/ATXN1/GAS6/U2AF1L4/PTPN14/SRSF5/DNAJC27/CDK5/U2AF1/CHTOP/NUP93/DDX39B
MF	GO:0035004	phosphatidylinositol 3-kinase activity	9	0.034044	FGF1/NRG2/FGF17/HGF/PDGFA/PIK3R1/PIK3C2G/KIT/ATM
BP	GO:0001889	liver development	13	0.0342861	NPHP3/LIMS2/PKD2/ARID5B/CCDC39/GLI1/NODAL/HGF/SRSF5/CFLAR/CCDC40/DDX39B/GLI3
BP	GO:1904062	regulation of cation transmembrane transport	25	0.0342916	SCN2B/SCN4B/KCNE1B/KCNMB1/PKD2/NPPA/TRPC1/CACNA1C/GEM/CAPN3/KCNRG/UTRN/LIME1/KCNE1/KCNIP4/PM20D1/FXYD2/PDZK1/SHANK3/CAV1/KCNS2/RNF207/OSR1/MEF2C/NLGN3
BP	GO:0001539	cilium or flagellum-dependent cell motility	5	0.034474	DNAH1/CCDC39/DNAH7/DNAH6/SPATA4
BP	GO:0060218	hematopoietic stem cell differentiation	5	0.034474	N4BP2L2/KMT2A/RUNX1/GATA3/TAL1
BP	GO:0060285	cilium-dependent cell motility	5	0.034474	DNAH1/CCDC39/DNAH7/DNAH6/SPATA4
BP	GO:0006611	protein export from nucleus	16	0.0347595	CPSF1/ZC3H3/TCF7L2/EGR2/RRS1/RAPGEF3/GAS6/U2AF1L4/PTPN14/SRSF5/DNAJC27/CDK5/U2AF1/CHTOP/NUP93/DDX39B
BP	GO:0014910	regulation of smooth muscle cell migration	9	0.034776	SLIT2/DOCK4/LRP1/IGF1/PDGFD/PDGFA/TPM1/HDAC4/MEF2C
BP	GO:0060070	canonical Wnt signaling pathway	23	0.0348405	RBMS3/NPHP3/EGR1/TCF7L2/ANKRD6/FOXO1/PLPP3/RECK/BICC1/JRK/WNT8A/GLI1/DKK3/GATA3/CAV1/WNT2B/WNT9B/SOX17/DIXDC1/DAB2IP/TLE4/GLI3/TMEM88
MF	GO:0008187	poly-pyrimidine tract binding	5	0.0365354	RBMS3/RBMS2/ATXN1/PABPC1L/DAZAP1
MF	GO:0048019	receptor antagonist activity	5	0.0365354	DKK3/AGTR2/MTRNR2L7/ESR2/MTRNR2L5
BP	GO:0032823	regulation of natural killer cell differentiation	3	0.0365923	GAS6/PGLYRP2/PGLYRP1
BP	GO:0034349	glial cell apoptotic process	3	0.0365923	GAS6/DLL1/CDK5
BP	GO:0043517	positive regulation of DNA damage response, signal transduction by p53 class mediator	3	0.0365923	PLA2R1/HIC1/ATM
BP	GO:0050930	induction of positive chemotaxis	3	0.0365923	VEGFD/AGER/CXCL12
BP	GO:0060831	smoothened signaling pathway involved in dorsal/ventral neural tube patterning	3	0.0365923	GLI2/WDR19/GLI3
BP	GO:0072216	positive regulation of metanephros development	3	0.0365923	EGR1/AGTR2/PDGFA
BP	GO:1902548	negative regulation of cellular response to vascular endothelial growth factor stimulus	3	0.0365923	SPRY2/ADGRA2/DAB2IP
BP	GO:0045778	positive regulation of ossification	9	0.0371607	TP63/ACVR2A/CYR61/IGF1/HGF/PDLIM7/OSR1/MEF2C/GLI3
CC	GO:0031674	I band	13	0.0375235	DST/PPP1R12B/FBXL22/CACNA1C/CAPN3/ITGB1BP2/KCNE1/NEXN/KY/OBSCN/RYR3/MYL9/HDAC4
CC	GO:0098554	cytoplasmic side of endoplasmic reticulum membrane	3	0.0378395	PKD2/GNRH1/SPPL2B
MF	GO:0030552	cAMP binding	4	0.0382205	RAPGEF3/PDE2A/POPDC2/RAPGEF2
BP	GO:2001024	negative regulation of response to drug	5	0.0384952	ABAT/HGF/OSR1/PYCR1/NUP93
BP	GO:0021885	forebrain cell migration	7	0.038947	SLIT2/CXCL12/CDK5/NDEL1/DIXDC1/DAB2IP/GLI3
BP	GO:0030101	natural killer cell activation	9	0.0396546	RAET1G/RAET1E/ULBP3/ULBP2/GAS6/RAET1L/PGLYRP2/PGLYRP1/IFNK
BP	GO:0045445	myoblast differentiation	9	0.0396546	TCF7L2/DDX17/CAPN3/BOC/PLEKHM3/IGF1/ZFP36L1/DLL1/MEF2C
BP	GO:0150076	neuroinflammatory response	6	0.0397632	CD200/AGER/TRPV1/LRP1/IL33/ATM
MF	GO:0018024	histone-lysine N-methyltransferase activity	6	0.0400739	KMT2A/KMT2C/EZH1/KMT2E/PRDM2/KMT5C
BP	GO:0002027	regulation of heart rate	10	0.041145	SCN2B/SCN4B/KCNE1B/NPPA/CACNA1C/KCNE1/POPDC2/AGTR2/CAV1/TPM1
MF	GO:0005095	GTPase inhibitor activity	3	0.0411984	CPEB2/SLIT2/GPS2
CC	GO:0001725	stress fiber	7	0.0413595	MYLK/PDLIM4/SORBS1/PDLIM7/TPM1/MYL9/SHROOM4
CC	GO:0097517	contractile actin filament bundle	7	0.0413595	MYLK/PDLIM4/SORBS1/PDLIM7/TPM1/MYL9/SHROOM4
BP	GO:0001658	branching involved in ureteric bud morphogenesis	7	0.0421212	FGF1/PKD2/AGTR2/WNT2B/FAT4/WNT9B/GLI3
BP	GO:0060761	negative regulation of response to cytokine stimulus	7	0.0421212	SCRIB/SLIT2/GAS6/CAV1/DCST1/GPS2/CARD8
BP	GO:0060538	skeletal muscle organ development	15	0.0422575	EGR1/HLF/EGR2/P2RX2/SCX/DDX17/POPDC2/CAV2/CAV1/DLL1/CFLAR/CDK5/HDAC4/SOX17/MEF2C
BP	GO:0001895	retina homeostasis	8	0.0427237	NPHP3/POTEE/MAK/POTEF/POTEJ/CCDC66/POTEI/SPATA7
BP	GO:1900115	extracellular regulation of signal transduction	5	0.0427908	DKK3/AGTR2/MTRNR2L7/ESR2/MTRNR2L5
BP	GO:1900116	extracellular negative regulation of signal transduction	5	0.0427908	DKK3/AGTR2/MTRNR2L7/ESR2/MTRNR2L5
BP	GO:1901532	regulation of hematopoietic progenitor cell differentiation	5	0.0427908	N4BP2L2/KMT2A/RUNX1/GATA3/TAL1
BP	GO:0016055	Wnt signaling pathway	34	0.0432164	RBMS3/NPHP3/TRABD2B/EGR1/TCF7L2/ANKRD6/FOXO1/TGFB1I1/PLPP3/AGO3/RECK/BICC1/JRK/WNT8A/CALCOCO1/PRICKLE2/GLI1/DKK3/LRP1/RUNX1/ZEB2/GATA3/AMOTL1/CAV1/WNT2B/HIC1/TNRC6B/WNT9B/SOX17/DIXDC1/DAB2IP/TLE4/GLI3/TMEM88
BP	GO:0021952	central nervous system projection neuron axonogenesis	4	0.0433001	GLI2/SLIT2/SZT2/ZEB2
BP	GO:0060571	morphogenesis of an epithelial fold	4	0.0433001	TP63/GLI2/NODAL/WNT2B
BP	GO:0150077	regulation of neuroinflammatory response	4	0.0433001	CD200/AGER/IL33/ATM
BP	GO:0110053	regulation of actin filament organization	21	0.043316	LMOD1/KIRREL1/PPM1F/CAPZA3/TIGD5/PLEKHH2/FER/ARHGEF10/RAPGEF3/SLIT2/C15orf62/GSN/SHANK3/CXCL12/PAK3/TPM1/PIK3R1/TMSB10/DLC1/ARHGEF15/KANK3
MF	GO:0005216	ion channel activity	33	0.0433672	SCN2B/SCN4B/KCNE1B/CLCN6/KCNMB1/CATSPER2/PKD2/GRIA4/TRPC1/P2RX2/CACHD1/CACNA1C/KCNE1/KCNIP4/TRPV1/KCNC4/TRPC4/AQP1/PDE2A/KCNJ13/FXYD2/GAS6/LRRC18/KCNJ9/KCNS2/RYR3/PKD2L2/CDK5/ASIC4/KCNV2/PKD1L3/SLC17A7/HTR3E
BP	GO:0008347	glial cell migration	6	0.0434511	SCRIB/MATN2/NDN/CDK5/DAB2IP/GLI3
BP	GO:0050999	regulation of nitric-oxide synthase activity	6	0.0434511	ACVR2A/HTR2B/NOD1/AGTR2/CAV1/NOSTRIN
BP	GO:0022898	regulation of transmembrane transporter activity	20	0.0435554	SCN2B/SCN4B/KCNE1B/ABCB1/PKD2/NPPA/GEM/KCNRG/UTRN/KCNE1/PM20D1/FXYD2/PDZK1/SHANK3/CAV1/KCNS2/RNF207/OSR1/MEF2C/NLGN3
MF	GO:0008143	poly(A) binding	4	0.0438784	RBMS3/RBMS2/RBPMS/PABPC1L
BP	GO:0042074	cell migration involved in gastrulation	3	0.0439513	CRB2/NODAL/SOX17
BP	GO:1902260	negative regulation of delayed rectifier potassium channel activity	3	0.0439513	KCNE1B/KCNRG/KCNE1
BP	GO:1901652	response to peptide	35	0.0454326	OXTR/NGFR/EGR1/NPPA/ADCY4/HSF1/FOXO1/CPEB2/EGR2/FER/GPR21/NOD1/AGER/TRPV1/GNRHR/OGT/NLRP1/LRP1/CAV2/IGF1/AGTR2/CXCL12/SORBS1/ZFP36L1/CYC1/CRHR2/CAV1/SRSF5/GNRH1/CFLAR/PIK3R1/MBD5/CDK5/NDEL1/CAPN10
BP	GO:0198738	cell-cell signaling by wnt	34	0.0454448	RBMS3/NPHP3/TRABD2B/EGR1/TCF7L2/ANKRD6/FOXO1/TGFB1I1/PLPP3/AGO3/RECK/BICC1/JRK/WNT8A/CALCOCO1/PRICKLE2/GLI1/DKK3/LRP1/RUNX1/ZEB2/GATA3/AMOTL1/CAV1/WNT2B/HIC1/TNRC6B/WNT9B/SOX17/DIXDC1/DAB2IP/TLE4/GLI3/TMEM88
MF	GO:0005096	GTPase activator activity	23	0.0456147	ARHGAP20/ARHGAP39/USP6/HTR2B/PREX2/AGAP9/DOCK4/ARHGAP19/ARAP3/MYO9A/AGAP5/AGAP6/STARD8/DOCK1/ARHGAP33/RAPGEF2/ACAP3/RGS12/DLC1/INPP5B/ARHGEF15/DAB2IP/ARHGAP24
BP	GO:2001056	positive regulation of cysteine-type endopeptidase activity	13	0.0459228	NGFR/HSF1/CYR61/BLID/PPM1F/NOD1/PERP/NODAL/GSN/NLRP1/USP50/DLC1/CARD8
BP	GO:0007224	smoothened signaling pathway	12	0.0464452	EVC2/GLI2/TTBK2/PTCH2/INTU/GLI1/EVC/BOC/RORA/CC2D2A/WDR19/GLI3
BP	GO:0003014	renal system process	11	0.0465747	ADCY4/SLC4A5/PCSK5/TRPV1/AQP1/GSN/GAS6/AVPR2/KLHL3/AGTR2/SGK1
BP	GO:0033157	regulation of intracellular protein transport	19	0.0469395	SEC16B/ZC3H3/TCF7L2/KCNE1/RAPGEF3/USP17L2/PDE2A/GRASP/GAS6/PDZK1/IGF1/RUFY3/AGTR2/PTPN14/DNAJC27/PIK3R1/CDK5/NDEL1/GLI3
BP	GO:0003044	regulation of systemic arterial blood pressure mediated by a chemical signal	6	0.0473462	OXTR/PCSK5/C9orf3/AVPR2/AGTR2/TPM1
BP	GO:0048546	digestive tract morphogenesis	6	0.0473462	TP63/GLI2/GLI1/NODAL/SOX17/GLI3
BP	GO:0086009	membrane repolarization	6	0.0473462	SCN4B/KCNE1B/NPPA/KCNE1/CAV1/RNF207
BP	GO:0007618	mating	5	0.0473631	OXTR/ACVR2A/OR2H2/ABAT/VIP
BP	GO:0021587	cerebellum morphogenesis	5	0.0473631	GLI2/GLI1/RORA/DLL1/CDK5
BP	GO:2000273	positive regulation of signaling receptor activity	5	0.0473631	SHANK3/CDK5/SLURP1/NLGN3/TAL1
BP	GO:0015844	monoamine transport	9	0.0478093	MAPK15/OXTR/NISCH/CHRM5/ABAT/VIP/AGTR2/CXCL12/SYT2
BP	GO:0006940	regulation of smooth muscle contraction	7	0.0489601	OXTR/CNN1/DOCK4/TACR1/ABAT/CAV1/KIT
BP	GO:0060307	regulation of ventricular cardiac muscle cell membrane repolarization	4	0.0490631	SCN4B/KCNE1B/KCNE1/RNF207
MF	GO:0005161	platelet-derived growth factor receptor binding	3	0.0493911	VEGFD/PDGFD/PDGFA
CC	GO:0072686	mitotic spindle	10	0.0496848	PKD2/CDC14B/HSF1/KAT2A/TTC28/GEM/MAPKBP1/MAK/RMDN2/KATNA1
MF	GO:0004190	aspartic-type endopeptidase activity	4	0.0499797	NRIP2/SPPL2B/DDI1/NAPSA
MF	GO:0045503	dynein light chain binding	4	0.0499797	DNAH1/DNHD1/DNAH7/DNAH6
