# Supplementary material for: A panel of 8-lncRNA predicts prognosis of breast cancer patients and migration of breast cancer cells
Source: PLoS One. 2021 Jun 4;16(6):e0249174. doi: 10.1371/journal.pone.0249174 (PMC8177463; doi:10.1371/journal.pone.0249174)
Supplement: S6 File — (XLSX) [file pone.0249174.s010.xlsx]

## Sheet: kegg
ID	Description	Count	pvalue	geneID
hsa04742	Taste transduction	21	7.71497e-10	TAS2R4/GABBR1/ADCY4/P2RX2/TAS2R5/CACNA1C/TAS2R3/PDE1C/TAS2R60/TAS2R20/PDE1A/TAS2R40/TAS2R13/TAS2R10/TAS2R14/TAS2R30/TAS2R50/PKD1L3/HTR3E/TAS2R41/TAS2R46
hsa04530	Tight junction	21	0.000177549	CLDN19/CLDN11/SCRIB/JAM2/MYH13/MYH4/JAM3/MYH8/MYH3/CLDN20/TUBA3D/MYH7B/MYH11/RUNX1/CLDN24/CLDN15/AMOTL1/RAPGEF2/MYL9/TUBA8/TJP3
hsa02010	ABC transporters	7	0.00787354	ABCA10/ABCA9/ABCB1/ABCA6/ABCA8/ABCD4/ABCB5
hsa05168	Herpes simplex virus 1 infection	38	0.00829693	ZNF707/ZNF846/ZNF154/ZNF517/ZNF251/ZNF540/ZNF333/ZNF7/ZNF559-ZNF177/ZNF793/ZNF559/ZNF471/ZNF169/ZNF782/ZNF717/ZNF235/ZNF546/ZNF26/ZNF891/ZNF519/SRSF5/ZNF23/PIK3R1/ZNF506/ZNF177/ZNF354B/ZNF577/ZNF780B/ZNF141/ZNF790/ZNF662/ZNF561/ZNF841/ZNF571/ZNF528/ZNF248/ZNF589/ZNF316
hsa04340	Hedgehog signaling pathway	7	0.00998668	EVC2/GLI2/PTCH2/GLI1/EVC/BOC/GLI3
hsa00310	Lysine degradation	8	0.0106123	AASS/PHYKPL/KMT2A/KMT2C/EZH1/KMT2E/PRDM2/KMT5C
hsa05217	Basal cell carcinoma	8	0.0154967	TCF7L2/GLI2/PTCH2/WNT8A/GLI1/WNT2B/WNT9B/GLI3
hsa04270	Vascular smooth muscle contraction	13	0.0191176	PPP1R12B/ACTA2/MYLK/KCNMB1/NPPA/ADCY4/MRVI1/JMJD7-PLA2G4B/CACNA1C/MYH11/PLA2G4B/MYL9/CYP4A22
hsa00071	Fatty acid degradation	6	0.024914	ACSBG2/ADH1A/CPT1B/ADH6/ADH4/CYP4A22
hsa04740	Olfactory transduction	33	0.0252023	OR2AE1/OR2L3/OR1E2/GNAL/OR2L13/OR2H2/PDE1C/OR2L5/OR5P2/OR5P3/OR52K2/OR1D2/OR9A4/PDE2A/OR9A2/OR1K1/OR11L1/OR1B1/OR1Q1/OR2D2/GNG7/PDE1A/OR2M4/OR1E1/OR10A3/OR2D3/OR1L3/OR1L1/OR2M5/OR52I1/OR6V1/OR14K1/OR10A5
hsa04670	Leukocyte transendothelial migration	11	0.0302613	CLDN19/CLDN11/JAM2/JAM3/CLDN20/RAPGEF3/CLDN24/CLDN15/CXCL12/PIK3R1/MYL9
hsa04914	Progesterone-mediated oocyte maturation	10	0.031995	ADCY4/CPEB2/SPDYE5/SPDYE2/SPDYE1/SPDYA/IGF1/PIK3R1/SPDYE16/ANAPC4
hsa04960	Aldosterone-regulated sodium reabsorption	5	0.0406787	FXYD2/IGF1/NR3C2/PIK3R1/SGK1
hsa04072	Phospholipase D signaling pathway	13	0.0432739	ADCY4/JMJD7-PLA2G4B/PLPP3/LPAR6/RAPGEF3/PLPP1/PLA2G4B/DGKH/AVPR2/PDGFD/PDGFA/PIK3R1/KIT
