# Supplementary material for: A panel of 8-lncRNA predicts prognosis of breast cancer patients and migration of breast cancer cells
Source: PLoS One. 2021 Jun 4;16(6):e0249174. doi: 10.1371/journal.pone.0249174 (PMC8177463; doi:10.1371/journal.pone.0249174)
Supplement: S7 File — (XLSX) [file pone.0249174.s011.xlsx]

## Sheet: gsea_report_for_h_1557310815633
NAME	ES	NES	pvalue	FDR
GO_NUCLEAR_CHROMOSOME_SEGREGATION	0.660956	2.30929	0	0.00607045
GO_SISTER_CHROMATID_SEGREGATION	0.70219	2.26933	0	0.00759455
GO_CHROMOSOME_SEGREGATION	0.634925	2.26851	0	0.00527929
GO_MEIOTIC_CELL_CYCLE_PROCESS	0.585849	2.21709	0	0.00847577
GO_MITOTIC_SISTER_CHROMATID_SEGREGATION	0.70138	2.21298	0	0.00720805
GO_SISTER_CHROMATID_COHESION	0.726155	2.20683	0	0.00647833
GO_ORGANELLE_FISSION	0.546358	2.19855	0	0.00647879
GO_CELL_CYCLE_G1_S_PHASE_TRANSITION	0.640839	2.17679	0	0.00856928
GO_CHROMOSOME_LOCALIZATION	0.64212	2.17626	0	0.00761714
GO_CONDENSED_CHROMOSOME	0.631024	2.17074	0	0.00746512
GO_MITOTIC_NUCLEAR_DIVISION	0.572366	2.16158	0	0.00782554
GO_REGULATION_OF_NUCLEAR_DIVISION	0.518861	2.15933	0	0.00755959
GO_CHROMOSOME_CONDENSATION	0.764908	2.14411	0	0.00911486
GO_ENDONUCLEASE_ACTIVITY_ACTIVE_WITH_EITHER_RIBO_OR_DEOXYRIBONUCLEIC_ACIDS_AND_PRODUCING_5_PHOSPHOMONOESTERS	0.680827	2.14136	0	0.00907397
GO_MEIOTIC_CELL_CYCLE	0.546925	2.13524	0	0.00939661
GO_CONDENSED_CHROMOSOME_CENTROMERIC_REGION	0.69594	2.13153	0	0.00927851
GO_UNFOLDED_PROTEIN_BINDING	0.57245	2.12593	0	0.009602
GO_NEGATIVE_REGULATION_OF_CELL_DIVISION	0.624626	2.12568	0	0.00906855
GO_CHROMOSOME_CENTROMERIC_REGION	0.64384	2.11123	0	0.0110674
GO_METAPHASE_PLATE_CONGRESSION	0.67235	2.10641	0	0.0113763
GO_KINETOCHORE	0.643393	2.10093	0	0.0116508
GO_DNA_DEPENDENT_DNA_REPLICATION	0.68814	2.09889	0	0.0113841
GO_MEIOSIS_I	0.569907	2.09196	0	0.012484
GO_CONDENSED_NUCLEAR_CHROMOSOME	0.612057	2.09122	0	0.0122519
GO_ANAPHASE_PROMOTING_COMPLEX_DEPENDENT_CATABOLIC_PROCESS	0.713599	2.08622	0	0.0128195
GO_PROTEASOME_COMPLEX	0.659149	2.08581	0	0.0123494
GO_NEGATIVE_REGULATION_OF_NUCLEAR_DIVISION	0.635759	2.08384	0	0.0122937
GO_REGULATION_OF_TRANSCRIPTION_INVOLVED_IN_G1_S_TRANSITION_OF_MITOTIC_CELL_CYCLE	0.769857	2.0784	0	0.0129969
GO_DNA_DEPENDENT_DNA_REPLICATION_MAINTENANCE_OF_FIDELITY	0.772138	2.0723	0	0.0138394
GO_CELL_CYCLE_PHASE_TRANSITION	0.54873	2.06731	0.0020202	0.0142588
GO_NUCLEOLAR_PART	0.683402	2.06695	0	0.0139567
GO_MITOTIC_SPINDLE_ORGANIZATION	0.652937	2.05993	0	0.0147287
GO_REGULATION_OF_PROTEIN_UBIQUITINATION_INVOLVED_IN_UBIQUITIN_DEPENDENT_PROTEIN_CATABOLIC_PROCESS	0.58525	2.05829	0	0.0145644
GO_POSITIVE_REGULATION_OF_PROTEIN_MODIFICATION_BY_SMALL_PROTEIN_CONJUGATION_OR_REMOVAL	0.480139	2.05306	0.00197239	0.0151762
GO_REGULATION_OF_LIGASE_ACTIVITY	0.54825	2.0496	0	0.0155328
GO_CHROMOSOMAL_REGION	0.566389	2.0476	0	0.015461
GO_CELL_DIVISION	0.507128	2.04272	0	0.0158252
GO_NEGATIVE_REGULATION_OF_PROTEIN_MODIFICATION_BY_SMALL_PROTEIN_CONJUGATION_OR_REMOVAL	0.526862	2.04254	0	0.0154443
GO_REGULATION_OF_CELLULAR_AMINO_ACID_METABOLIC_PROCESS	0.631647	2.0394	0	0.0156747
GO_SPINDLE_MICROTUBULE	0.607562	2.02783	0	0.0181039
GO_SPINDLE_CHECKPOINT	0.74429	2.02589	0	0.0182344
GO_SPINDLE_MIDZONE	0.689235	2.02065	0.00398406	0.0191007
GO_REGULATION_OF_TRANSCRIPTION_FROM_RNA_POLYMERASE_I_PROMOTER	0.660339	2.01642	0	0.0197137
GO_REGULATION_OF_CELL_CYCLE_PHASE_TRANSITION	0.463381	2.01506	0.0019802	0.0197303
GO_MITOTIC_RECOMBINATION	0.707464	2.01498	0.00399202	0.0193093
GO_POSITIVE_REGULATION_OF_LIGASE_ACTIVITY	0.56919	2.01482	0	0.0189493
GO__DE_NOVO_PROTEIN_FOLDING	0.718371	2.01406	0	0.0187487
GO_NUCLEOBASE_BIOSYNTHETIC_PROCESS	0.781742	2.01282	0	0.0187679
GO_NEGATIVE_REGULATION_OF_MITOTIC_NUCLEAR_DIVISION	0.643086	2.00803	0	0.019398
GO_DNA_REPLICATION	0.583071	2.00509	0.0020284	0.019934
GO_REGULATION_OF_CHROMOSOME_SEGREGATION	0.597133	1.99831	0	0.0215173
GO_REPLICATION_FORK	0.633843	1.99624	0	0.0217493
GO_DNA_REPLICATION_INITIATION	0.780693	1.99391	0	0.0219991
GO_DNA_RECOMBINATION	0.53596	1.99385	0.00199203	0.0216348
GO_ENDORIBONUCLEASE_ACTIVITY_PRODUCING_5_PHOSPHOMONOESTERS	0.681215	1.99183	0	0.0218031
GO_REGULATION_OF_DNA_DEPENDENT_DNA_REPLICATION	0.679418	1.99001	0	0.0219443
GO_TRNA_METABOLIC_PROCESS	0.551033	1.98883	0	0.0219566
GO_PROTEASOME_ACCESSORY_COMPLEX	0.77324	1.98509	0.00204082	0.0225836
GO_REGULATION_OF_MITOTIC_CELL_CYCLE	0.432784	1.98381	0.00201613	0.0225507
GO_SPINDLE	0.484086	1.98253	0	0.022453
GO_REGULATION_OF_MICROTUBULE_POLYMERIZATION_OR_DEPOLYMERIZATION	0.500487	1.97962	0	0.0228725
GO_NUCLEOSIDE_MONOPHOSPHATE_BIOSYNTHETIC_PROCESS	0.540071	1.97941	0.0020202	0.022595
GO_FEMALE_MEIOTIC_DIVISION	0.651088	1.97874	0.00401606	0.0224452
GO_NEGATIVE_REGULATION_OF_CELLULAR_PROTEIN_CATABOLIC_PROCESS	0.53022	1.97697	0	0.0224828
GO_NUCLEOSIDE_MONOPHOSPHATE_METABOLIC_PROCESS	0.504435	1.97021	0.0038835	0.0240788
GO_PROTEIN_FOLDING	0.450338	1.96688	0.00199203	0.0250052
GO_SPINDLE_POLE	0.532205	1.9642	0	0.0255404
GO_U4_U6_X_U5_TRI_SNRNP_COMPLEX	0.761759	1.96377	0.00207039	0.025276
GO_TELOMERE_MAINTENANCE_VIA_RECOMBINATION	0.725	1.95895	0.00203666	0.0262843
GO_MIDBODY	0.485408	1.95396	0.00203666	0.0275837
GO_HISTONE_EXCHANGE	0.662576	1.9538	0	0.0272253
GO_LIGASE_ACTIVITY_FORMING_CARBON_OXYGEN_BONDS	0.618915	1.9533	0.00798403	0.0270017
GO_SPLICEOSOMAL_TRI_SNRNP_COMPLEX	0.772932	1.95139	0	0.0270435
GO_MITOTIC_SPINDLE_ASSEMBLY	0.618142	1.94781	0	0.027836
GO_RNA_POLYMERASE_ACTIVITY	0.592645	1.9432	0.00210526	0.0291838
GO_ATP_DEPENDENT_CHROMATIN_REMODELING	0.611829	1.9406	0.00203666	0.0298689
GO_DNA_CONFORMATION_CHANGE	0.525538	1.94055	0.00198413	0.0295022
GO_AMINO_ACID_ACTIVATION	0.618355	1.93846	0.00398406	0.0298231
GO_OXIDOREDUCTION_COENZYME_METABOLIC_PROCESS	0.510888	1.93811	0.00399202	0.0296118
GO_MITOCHONDRIAL_TRANSMEMBRANE_TRANSPORT	0.592191	1.93791	0	0.0294253
GO_REGULATION_OF_CELLULAR_AMINE_METABOLIC_PROCESS	0.543839	1.93666	0.004	0.0295261
GO_CELL_CYCLE_CHECKPOINT	0.507721	1.93518	0	0.0297374
GO_REGULATION_OF_RNA_STABILITY	0.49067	1.93505	0.00390625	0.0294082
GO_ORGANELLE_ENVELOPE_LUMEN	0.53725	1.93413	0	0.0294319
GO_PIGMENT_BIOSYNTHETIC_PROCESS	0.546268	1.93197	0	0.0298638
GO_POSITIVE_REGULATION_OF_CELLULAR_PROTEIN_CATABOLIC_PROCESS	0.456774	1.93134	0.00205339	0.0297341
GO_ALPHA_AMINO_ACID_BIOSYNTHETIC_PROCESS	0.478259	1.92645	0.00788955	0.0312465
GO_MEIOTIC_CHROMOSOME_SEGREGATION	0.558251	1.926	0	0.0310343
GO_U5_SNRNP	0.744572	1.92235	0	0.0321433
GO_MULTI_ORGANISM_LOCALIZATION	0.556802	1.92218	0.00402414	0.0318375
GO_DNA_PACKAGING	0.551222	1.9217	0.00399202	0.0316297
GO_REGULATION_OF_PROTEIN_MODIFICATION_BY_SMALL_PROTEIN_CONJUGATION_OR_REMOVAL	0.419641	1.92004	0.00197239	0.0318952
GO_INTRAMOLECULAR_OXIDOREDUCTASE_ACTIVITY_TRANSPOSING_S_S_BONDS	0.690103	1.92	0	0.0315617
GO_SPINDLE_ASSEMBLY	0.55975	1.91772	0	0.0319694
GO_NEGATIVE_REGULATION_OF_CHROMOSOME_SEGREGATION	0.678284	1.91762	0.00205761	0.0316715
GO_REGULATION_OF_CELLULAR_PROTEIN_CATABOLIC_PROCESS	0.428018	1.9173	0.002	0.0314849
GO_DNA_STRAND_ELONGATION_INVOLVED_IN_DNA_REPLICATION	0.740979	1.91634	0.00400802	0.0314436
GO_REGULATION_OF_SISTER_CHROMATID_SEGREGATION	0.560151	1.9161	0.00204082	0.0312363
GO_REGULATION_OF_SPINDLE_ORGANIZATION	0.655659	1.91321	0.00198807	0.0318782
GO_RIBONUCLEOPROTEIN_COMPLEX_LOCALIZATION	0.550289	1.913	0.00204082	0.0316458
GO_NUCLEAR_REPLICATION_FORK	0.611183	1.91274	0.00402414	0.0314453
GO_SMALL_SUBUNIT_PROCESSOME	0.640427	1.91239	0.00816326	0.0312227
GO_ACTIVATION_OF_ANAPHASE_PROMOTING_COMPLEX_ACTIVITY	0.681058	1.91036	0.00393701	0.0315969
GO_PROTEIN_DEPOLYMERIZATION	0.614301	1.904	0.00193798	0.0333838
GO_DNA_STRAND_ELONGATION	0.713259	1.90011	0.00406504	0.0345622
GO_DNA_REPLICATION_INDEPENDENT_NUCLEOSOME_ORGANIZATION	0.644588	1.89812	0.00199601	0.0347534
GO_MEMBRANE_DISASSEMBLY	0.608574	1.89415	0.00795229	0.0359124
GO_CELL_SEPARATION_AFTER_CYTOKINESIS	0.648586	1.8923	0	0.0363356
GO_NEGATIVE_REGULATION_OF_CELL_CYCLE_PROCESS	0.447551	1.89177	0.00614754	0.0361821
GO_PROTEASOME_BINDING	0.6928	1.89169	0.00413223	0.0358953
GO_U2_SNRNP	0.714773	1.89159	0.0040568	0.0355921
GO_CHAPERONE_BINDING	0.479753	1.88723	0	0.0370791
GO_SMALL_NUCLEAR_RIBONUCLEOPROTEIN_COMPLEX	0.579963	1.88446	0.00809717	0.0379153
GO_REGULATION_OF_CELL_DIVISION	0.420388	1.88179	0.00206186	0.0387167
GO_NEGATIVE_REGULATION_OF_PROTEIN_CATABOLIC_PROCESS	0.446966	1.88178	0	0.0383919
GO_DNA_HELICASE_ACTIVITY	0.637697	1.88147	0.00201613	0.0381359
GO_PRERIBOSOME	0.628476	1.87785	0.0184805	0.0392235
GO_REGULATION_OF_PROTEIN_COMPLEX_DISASSEMBLY	0.455883	1.87779	0.00200401	0.038905
GO_NUCLEOID	0.611618	1.87774	0.00829876	0.0386167
GO_CHROMOSOME_SEPARATION	0.70141	1.87705	0	0.0386092
GO_DNA_BIOSYNTHETIC_PROCESS	0.508929	1.87623	0.00970874	0.0386142
GO_INNATE_IMMUNE_RESPONSE_ACTIVATING_CELL_SURFACE_RECEPTOR_SIGNALING_PATHWAY	0.511829	1.87522	0	0.03866
GO_RAN_GTPASE_BINDING	0.648274	1.8732	0.00801603	0.0392768
GO_FOLIC_ACID_CONTAINING_COMPOUND_METABOLIC_PROCESS	0.583875	1.87232	0.00591716	0.039321
GO_HISTONE_MRNA_METABOLIC_PROCESS	0.632375	1.87182	0.00204499	0.0392486
GO_RNA_LOCALIZATION	0.491499	1.87163	0.00208768	0.0390151
GO_REGULATION_OF_DOUBLE_STRAND_BREAK_REPAIR_VIA_HOMOLOGOUS_RECOMBINATION	0.684946	1.86532	0.0040568	0.0414016
GO_POSITIVE_REGULATION_OF_VIRAL_PROCESS	0.443229	1.86471	0.00198413	0.0413234
GO_PRONUCLEUS	0.7613	1.86185	0.00592885	0.0422304
GO_MITOTIC_CELL_CYCLE_CHECKPOINT	0.485758	1.85992	0.00835073	0.0427763
GO_MITOCHONDRIAL_RNA_METABOLIC_PROCESS	0.655612	1.85958	0	0.0426454
GO_ATP_GENERATION_FROM_ADP	0.589471	1.85458	0.00587084	0.0445702
GO_ROUGH_ENDOPLASMIC_RETICULUM_MEMBRANE	0.650598	1.85407	0.00193424	0.0444542
GO_CENTROMERE_COMPLEX_ASSEMBLY	0.661327	1.85075	0.00201613	0.0458133
GO_EPHRIN_RECEPTOR_SIGNALING_PATHWAY	0.465262	1.84969	0.00204082	0.0459925
GO_SMALL_NUCLEOLAR_RIBONUCLEOPROTEIN_COMPLEX	0.777354	1.84917	0	0.0458329
GO_NADH_METABOLIC_PROCESS	0.611043	1.84679	0.0100402	0.0466354
GO_90S_PRERIBOSOME	0.68863	1.84433	0.0122449	0.0476222
GO_ADP_METABOLIC_PROCESS	0.544866	1.83985	0.00580271	0.0496389
GO_SNORNA_BINDING	0.651681	1.83922	0.0141988	0.0496327
GO_NUCLEAR_EXPORT	0.50653	1.83917	0.002079	0.0493106
GO_MITOTIC_SPINDLE	0.534502	1.8389	0.008	0.0490625
GO_POSITIVE_REGULATION_OF_MITOTIC_CELL_CYCLE	0.448075	1.83816	0	0.0492137
GO_NUCLEOSIDE_TRIPHOSPHATE_METABOLIC_PROCESS	0.485115	1.83768	0.00580271	0.049109
GO_EXODEOXYRIBONUCLEASE_ACTIVITY	0.719005	1.83701	0	0.0490413
GO_INTERSTRAND_CROSS_LINK_REPAIR	0.563237	1.83661	0.0019685	0.0489561
GO_PURINE_NUCLEOSIDE_MONOPHOSPHATE_BIOSYNTHETIC_PROCESS	0.526483	1.83453	0.0019685	0.0496486
GO_DNA_DIRECTED_RNA_POLYMERASE_II_CORE_COMPLEX	0.651856	1.8343	0.00426439	0.0493941
GO_NUCLEOBASE_CONTAINING_COMPOUND_TRANSPORT	0.457774	1.83344	0.00626305	0.0495262
GO_NEGATIVE_REGULATION_OF_PROTEIN_COMPLEX_DISASSEMBLY	0.457294	1.83236	0.00788955	0.0497109
GO_POSITIVE_REGULATION_OF_MITOTIC_NUCLEAR_DIVISION	0.498746	1.83215	0.00201207	0.0494675
GO_HETEROCHROMATIN	0.517602	1.83129	0.00994036	0.0495416
GO_TRNA_PROCESSING	0.532928	1.83101	0.0104167	0.0493797
GO_HISTONE_KINASE_ACTIVITY	0.657595	1.83018	0.00197239	0.0493981
GO_MACROMOLECULAR_COMPLEX_DISASSEMBLY	0.472659	1.82871	0.00619835	0.0497833
GO_CELL_CYCLE_G2_M_PHASE_TRANSITION	0.482567	1.8283	0.0077821	0.049608
