# Supplementary material for: A panel of 8-lncRNA predicts prognosis of breast cancer patients and migration of breast cancer cells
Source: PLoS One. 2021 Jun 4;16(6):e0249174. doi: 10.1371/journal.pone.0249174 (PMC8177463; doi:10.1371/journal.pone.0249174)
Supplement: S8 File — (XLSX) [file pone.0249174.s012.xlsx]

## Sheet: gsea_report_for_h_1557309189748
NAME	ES	NES	pvalue	FDR
KEGG_CELL_CYCLE	0.640565	2.18672	0.00182149	0.00246098
KEGG_DNA_REPLICATION	0.789786	2.02624	0.00192308	0.0228895
KEGG_AMINOACYL_TRNA_BIOSYNTHESIS	0.649655	2.00402	0	0.0216576
KEGG_PROTEASOME	0.744839	1.97	0	0.0277372
KEGG_VIBRIO_CHOLERAE_INFECTION	0.533868	1.93232	0	0.0343887
KEGG_TERPENOID_BACKBONE_BIOSYNTHESIS	0.730542	1.91191	0.00589391	0.0374107
KEGG_PENTOSE_PHOSPHATE_PATHWAY	0.616238	1.8948	0.00187617	0.0372458
KEGG_PYRIMIDINE_METABOLISM	0.48785	1.86227	0.00191939	0.0440252
KEGG_CYSTEINE_AND_METHIONINE_METABOLISM	0.550791	1.84451	0.00395257	0.0475018
KEGG_OOCYTE_MEIOSIS	0.453674	1.84073	0.00189036	0.0439776
KEGG_RNA_POLYMERASE	0.616226	1.82089	0.00603622	0.0478975
KEGG_HOMOLOGOUS_RECOMBINATION	0.636277	1.81191	0.00592885	0.048
